# Supplementary material for: 3,5-Bis(4-fluoro­phen­yl)-1-(4-nitro­phen­yl)-4,5-dihydro-1H-pyrazole
Source: Acta Crystallogr Sect E Struct Rep Online. 2012 Oct 27;68(Pt 11):o3216–7. doi: 10.1107/S160053681204370X (PMC3515302; doi:10.1107/S160053681204370X)
Supplement: Supplementary file 1 [file e-68-o3216-sup1.cif]

##############################################################################
#                                                                            #
# This CIF contains the data in a paper accepted for publication in          #
# Acta Crystallographica Section E. It conforms to the requirements of       #
# Notes for Authors for Acta Crystallographica Section E, and has been       #
# peer reviewed under the auspices of the IUCr Commission on Journals.       #
#                                                                            #
# Full details of the Crystallographic Information File format               #
# are given in the paper "The Crystallographic Information File (CIF):       #
# a New Standard Archive File for Crystallography" by S. R. Hall, F. H.      #
# Allen and I. D. Brown [Acta Cryst. (1991), A47, 655-685].                  #
#                                                                            #
# The current version of the core CIF dictionary is obtainable from          #
# ftp://ftp.iucr.org/pub/cif_core.dic.                                       #
#                                                                            #
# Software is freely available for graphical display of the structure(s)     #
# in this CIF. For information consult the CIF software page                 #
# http://www.iucr.org/resources/cif/software.                                #
#                                                                            #
# This file may be used for bona fide research purposes within the           #
# scientific community so long as proper attribution is given to the journal # 
# article from which it was obtained.                                        #
#                                                                            #
##############################################################################
data_I
_audit_creation_method     SHELXL-97
_chemical_name_systematic
;
3,5-Bis(4-fluorophenyl)-1-(4-nitrophenyl)-4,5-dihydro-1<i>H</i>-pyrazole
;
_chemical_name_common
;
3,5-Bis(4-fluorophenyl)-1-(4-nitrophenyl)-4,5-dihydro-1<i>H</i>-pyrazole
;
_chemical_formula_moiety     'C21 H15 F2 N3 O2'
_chemical_formula_sum     'C21 H15 F2 N3 O2'
_chemical_formula_iupac     'C21 H15 F2 N3 O2'
_chemical_formula_weight     379.36
_chemical_melting_point     443
_symmetry_cell_setting     monoclinic
_symmetry_space_group_name_H-M     'P 21/c'
_symmetry_space_group_name_Hall     '-P 2ybc'
loop_
    _symmetry_equiv_pos_as_xyz
    'x, y, z'
    '-x, y+1/2, -z+1/2'
    '-x, -y, -z'
    'x, -y-1/2, z-1/2'
_cell_length_a     13.2884(13)
_cell_length_b     12.7364(10)
_cell_length_c     11.4656(9)
_cell_angle_alpha     90.00
_cell_angle_beta     115.324(3)
_cell_angle_gamma     90.00
_cell_volume     1754.0(3)
_cell_formula_units_Z     4
_cell_measurement_reflns_used     6702
_cell_measurement_theta_min     2.33
_cell_measurement_theta_max     27.89
_cell_measurement_temperature     200(2)
_exptl_crystal_description     'block'
_exptl_crystal_colour     'orange'
_exptl_crystal_size_max     0.574
_exptl_crystal_size_mid     0.327
_exptl_crystal_size_min     0.272
_exptl_crystal_density_diffrn     1.437
_exptl_crystal_density_meas     ?
_exptl_crystal_density_method     'not measured'
_exptl_crystal_F_000     784
_exptl_absorpt_coefficient_mu     0.109
_exptl_absorpt_correction_type     multi-scan
_exptl_absorpt_process_details
;
(SADABS; Bruker, 2008)
;
_exptl_absorpt_correction_T_min     0.692
_exptl_absorpt_correction_T_max     0.971
_exptl_special_details     ?
_diffrn_ambient_temperature     200(2)
_diffrn_radiation_type     MoK\a
_diffrn_radiation_wavelength     0.71073
_diffrn_radiation_source     'fine-focus sealed tube'
_diffrn_radiation_monochromator     graphite
_diffrn_measurement_device_type     'Bruker APEXII CCD'
_diffrn_measurement_device     ?
_diffrn_measurement_method     '\f and \w scans'
_diffrn_reflns_number     15973
_diffrn_reflns_av_R_equivalents     0.0515
_diffrn_reflns_av_sigmaI/netI     0.0442
_diffrn_reflns_theta_min     2.33
_diffrn_reflns_theta_max     28.26
_diffrn_reflns_theta_full     28.26
_diffrn_measured_fraction_theta_max     0.990
_diffrn_measured_fraction_theta_full     0.990
_diffrn_reflns_limit_h_min     -17
_diffrn_reflns_limit_h_max     17
_diffrn_reflns_limit_k_min     -15
_diffrn_reflns_limit_k_max     16
_diffrn_reflns_limit_l_min     -15
_diffrn_reflns_limit_l_max     14
_refine_special_details
;
;
_reflns_number_total     4301
_reflns_number_gt     3066
_reflns_threshold_expression     I>2sigma(I)
_refine_ls_structure_factor_coef     Fsqd
_refine_ls_matrix_type     full
_refine_ls_R_factor_all     0.0911
_refine_ls_R_factor_gt     0.0674
_refine_ls_wR_factor_gt     0.1984
_refine_ls_wR_factor_ref     0.2212
_refine_ls_goodness_of_fit_ref     1.062
_refine_ls_restrained_S_all     1.062
_refine_ls_number_reflns     4301
_refine_ls_number_parameters     253
_refine_ls_number_restraints     0
_refine_ls_hydrogen_treatment     constr
_refine_ls_weighting_scheme     calc
_refine_ls_weighting_details
         'calc w=1/[\s^2^(Fo^2^)+(0.1331P)^2^+0.5062P] where P=(Fo^2^+2Fc^2^)/3'
_atom_sites_solution_hydrogens     geom
_atom_sites_solution_primary     direct
_atom_sites_solution_secondary     difmap
_refine_ls_shift/su_max     0.000
_refine_ls_shift/su_mean     0.000
_refine_diff_density_max     0.407
_refine_diff_density_min     -0.387
_refine_ls_extinction_method     none
_refine_ls_extinction_coef     ?
_refine_ls_abs_structure_Flack     ?
loop_
    _atom_type_symbol
    _atom_type_description
    _atom_type_scat_dispersion_real
    _atom_type_scat_dispersion_imag
    _atom_type_scat_source
    'C' 'C' 0.0033 0.0016
                         'International Tables Vol C Tables 4.2.6.8 and 6.1.1.4'
    'H' 'H' 0.0000 0.0000
                         'International Tables Vol C Tables 4.2.6.8 and 6.1.1.4'
    'F' 'F' 0.0171 0.0103
                         'International Tables Vol C Tables 4.2.6.8 and 6.1.1.4'
    'N' 'N' 0.0061 0.0033
                         'International Tables Vol C Tables 4.2.6.8 and 6.1.1.4'
    'O' 'O' 0.0106 0.0060
                         'International Tables Vol C Tables 4.2.6.8 and 6.1.1.4'
_computing_data_collection     'APEX2 (Bruker, 2010)'
_computing_cell_refinement     'SAINT (Bruker, 2010)'
_computing_data_reduction     'SAINT (Bruker, 2010)'
_computing_structure_solution     'SHELXS97 (Sheldrick, 2008)'
_computing_structure_refinement     'SHELXL97 (Sheldrick, 2008)'
_computing_molecular_graphics
             'ORTEP-3 (Farrugia, 1997) and Mercury (Macrae <i>et al.</i>, 2008)'
_computing_publication_material
                            'SHELXL97 (Sheldrick, 2008) and PLATON (Spek, 2009)'
loop_
    _atom_site_type_symbol
    _atom_site_label
    _atom_site_fract_x
    _atom_site_fract_y
    _atom_site_fract_z
    _atom_site_U_iso_or_equiv
    _atom_site_adp_type
    _atom_site_calc_flag
    _atom_site_refinement_flags
    _atom_site_occupancy
    _atom_site_symmetry_multiplicity
    _atom_site_disorder_assembly
    _atom_site_disorder_group
    F F1 0.11689(15) -0.42461(13) -0.04507(17) 0.0638(5) Uani d . 1 1 . .
    F F2 0.01460(13) 0.43563(13) 0.35591(18) 0.0611(5) Uani d . 1 1 . .
    O O1 0.61528(16) 0.02802(17) 1.00769(16) 0.0536(5) Uani d . 1 1 . .
    O O2 0.57223(18) 0.19339(18) 0.98021(18) 0.0663(6) Uani d . 1 1 . .
    N N1 0.30617(15) -0.05788(13) 0.36124(16) 0.0305(4) Uani d . 1 1 . .
    N N2 0.32892(15) 0.04326(14) 0.40815(16) 0.0327(4) Uani d . 1 1 . .
    N N3 0.56940(16) 0.10368(18) 0.93869(18) 0.0428(5) Uani d . 1 1 . .
    C C1 0.25491(17) -0.05414(16) 0.23711(18) 0.0297(4) Uani d . 1 1 . .
    C C2 0.2351(2) 0.05569(17) 0.1837(2) 0.0368(5) Uani d . 1 1 . .
    H H2A 0.1545 0.0717 0.1396 0.044 Uiso calc R 1 1 . .
    H H2B 0.2688 0.0663 0.1225 0.044 Uiso calc R 1 1 . .
    C C3 0.29364(18) 0.12390(17) 0.30617(19) 0.0322(5) Uani d . 1 1 . .
    H H3 0.3607 0.1583 0.3047 0.039 Uiso calc R 1 1 . .
    C C11 0.21963(17) -0.15094(17) 0.16168(18) 0.0298(4) Uani d . 1 1 . .
    C C12 0.24429(19) -0.24829(18) 0.2240(2) 0.0354(5) Uani d . 1 1 . .
    H H12 0.2849 -0.2511 0.3151 0.042 Uiso calc R 1 1 . .
    C C13 0.2103(2) -0.34014(19) 0.1545(3) 0.0426(5) Uani d . 1 1 . .
    H H13 0.2270 -0.4063 0.1968 0.051 Uiso calc R 1 1 . .
    C C14 0.1515(2) -0.3339(2) 0.0222(2) 0.0431(6) Uani d . 1 1 . .
    C C15 0.1269(2) -0.2404(2) -0.0425(2) 0.0437(6) Uani d . 1 1 . .
    H H15 0.0871 -0.2385 -0.1338 0.052 Uiso calc R 1 1 . .
    C C16 0.16125(19) -0.14838(19) 0.0279(2) 0.0375(5) Uani d . 1 1 . .
    H H16 0.1448 -0.0827 -0.0156 0.045 Uiso calc R 1 1 . .
    C C21 0.21828(17) 0.20653(17) 0.32160(18) 0.0303(4) Uani d . 1 1 . .
    C C22 0.2177(2) 0.30641(19) 0.2750(3) 0.0495(6) Uani d . 1 1 . .
    H H22 0.2653 0.3225 0.2350 0.059 Uiso calc R 1 1 . .
    C C23 0.1486(3) 0.3840(2) 0.2857(3) 0.0570(7) Uani d . 1 1 . .
    H H23 0.1479 0.4525 0.2528 0.068 Uiso calc R 1 1 . .
    C C24 0.08164(19) 0.35925(19) 0.3447(3) 0.0422(6) Uani d . 1 1 . .
    C C25 0.0790(2) 0.2616(2) 0.3912(2) 0.0431(6) Uani d . 1 1 . .
    H H25 0.0308 0.2464 0.4309 0.052 Uiso calc R 1 1 . .
    C C26 0.14779(19) 0.18489(19) 0.3796(2) 0.0390(5) Uani d . 1 1 . .
    H H26 0.1468 0.1163 0.4117 0.047 Uiso calc R 1 1 . .
    C C31 0.39135(16) 0.05788(16) 0.53770(18) 0.0289(4) Uani d . 1 1 . .
    C C32 0.42036(18) -0.02827(17) 0.62266(19) 0.0321(4) Uani d . 1 1 . .
    H H32 0.3995 -0.0972 0.5896 0.039 Uiso calc R 1 1 . .
    C C33 0.47889(18) -0.01300(18) 0.7534(2) 0.0344(5) Uani d . 1 1 . .
    H H33 0.4983 -0.0711 0.8108 0.041 Uiso calc R 1 1 . .
    C C34 0.50939(17) 0.08796(18) 0.80077(19) 0.0331(5) Uani d . 1 1 . .
    C C35 0.48391(18) 0.17349(18) 0.7191(2) 0.0348(5) Uani d . 1 1 . .
    H H35 0.5063 0.2419 0.7534 0.042 Uiso calc R 1 1 . .
    C C36 0.42597(18) 0.15954(18) 0.5877(2) 0.0346(5) Uani d . 1 1 . .
    H H36 0.4095 0.2181 0.5311 0.042 Uiso calc R 1 1 . .
loop_
    _atom_site_aniso_label
    _atom_site_aniso_U_11
    _atom_site_aniso_U_22
    _atom_site_aniso_U_33
    _atom_site_aniso_U_12
    _atom_site_aniso_U_13
    _atom_site_aniso_U_23
    F1 0.0698(11) 0.0542(10) 0.0696(11) -0.0138(8) 0.0319(9) -0.0309(8)
    F2 0.0490(9) 0.0516(10) 0.0853(12) 0.0049(7) 0.0312(9) -0.0195(8)
    O1 0.0509(10) 0.0741(14) 0.0274(8) 0.0024(9) 0.0089(7) -0.0019(8)
    O2 0.0681(13) 0.0731(14) 0.0428(10) 0.0056(11) 0.0096(9) -0.0301(10)
    N1 0.0346(9) 0.0314(9) 0.0248(8) 0.0006(7) 0.0119(7) -0.0021(7)
    N2 0.0425(10) 0.0293(9) 0.0234(8) 0.0018(7) 0.0113(7) 0.0009(7)
    N3 0.0354(10) 0.0617(14) 0.0292(9) -0.0014(9) 0.0117(8) -0.0124(9)
    C1 0.0316(10) 0.0352(11) 0.0239(9) 0.0015(8) 0.0133(8) -0.0014(8)
    C2 0.0474(13) 0.0379(12) 0.0248(9) 0.0063(10) 0.0151(9) 0.0025(8)
    C3 0.0356(11) 0.0350(11) 0.0267(9) 0.0027(8) 0.0139(8) 0.0035(8)
    C11 0.0301(10) 0.0366(11) 0.0233(9) 0.0008(8) 0.0121(8) -0.0025(8)
    C12 0.0364(11) 0.0373(11) 0.0308(10) 0.0015(9) 0.0127(9) 0.0014(9)
    C13 0.0449(13) 0.0362(12) 0.0505(14) 0.0009(10) 0.0240(11) -0.0002(10)
    C14 0.0418(13) 0.0435(13) 0.0490(13) -0.0072(10) 0.0243(11) -0.0179(11)
    C15 0.0465(14) 0.0559(15) 0.0288(10) -0.0052(11) 0.0162(10) -0.0114(10)
    C16 0.0428(12) 0.0456(13) 0.0233(9) 0.0011(10) 0.0132(9) -0.0011(9)
    C21 0.0319(10) 0.0334(11) 0.0261(9) -0.0009(8) 0.0128(8) -0.0010(8)
    C22 0.0518(15) 0.0375(13) 0.0737(18) 0.0024(11) 0.0408(14) 0.0105(12)
    C23 0.0619(17) 0.0300(13) 0.091(2) 0.0033(12) 0.0439(16) 0.0080(13)
    C24 0.0311(11) 0.0396(13) 0.0511(14) 0.0004(9) 0.0132(10) -0.0151(10)
    C25 0.0375(12) 0.0548(15) 0.0420(12) 0.0000(10) 0.0217(10) -0.0030(11)
    C26 0.0415(12) 0.0412(12) 0.0392(11) -0.0023(10) 0.0221(10) 0.0042(9)
    C31 0.0287(10) 0.0344(11) 0.0251(9) 0.0009(8) 0.0128(8) -0.0020(8)
    C32 0.0363(11) 0.0330(11) 0.0255(9) -0.0020(8) 0.0118(8) -0.0023(8)
    C33 0.0369(11) 0.0404(12) 0.0256(9) -0.0004(9) 0.0132(8) 0.0004(8)
    C34 0.0273(10) 0.0460(12) 0.0244(9) 0.0007(9) 0.0094(8) -0.0073(9)
    C35 0.0317(11) 0.0355(11) 0.0376(11) -0.0023(9) 0.0151(9) -0.0097(9)
    C36 0.0332(11) 0.0354(11) 0.0355(11) -0.0003(9) 0.0150(9) -0.0007(9)
_geom_special_details
;
;
loop_
    _geom_bond_atom_site_label_1
    _geom_bond_atom_site_label_2
    _geom_bond_site_symmetry_2
    _geom_bond_distance
    _geom_bond_publ_flag
    F1 C14 . 1.356(3) ?
    F2 C24 . 1.362(3) ?
    O1 N3 . 1.230(3) ?
    O2 N3 . 1.232(3) ?
    N1 C1 . 1.289(2) ?
    N1 N2 . 1.379(2) ?
    N2 C31 . 1.369(2) ?
    N2 C3 . 1.474(3) ?
    N3 C34 . 1.448(3) ?
    C1 C11 . 1.463(3) ?
    C1 C2 . 1.504(3) ?
    C2 C3 . 1.548(3) ?
    C2 H2A . 0.9900 ?
    C2 H2B . 0.9900 ?
    C3 C21 . 1.514(3) ?
    C3 H3 . 1.0000 ?
    C11 C16 . 1.392(3) ?
    C11 C12 . 1.398(3) ?
    C12 C13 . 1.378(3) ?
    C12 H12 . 0.9500 ?
    C13 C14 . 1.380(4) ?
    C13 H13 . 0.9500 ?
    C14 C15 . 1.367(4) ?
    C15 C16 . 1.385(3) ?
    C15 H15 . 0.9500 ?
    C16 H16 . 0.9500 ?
    C21 C22 . 1.378(3) ?
    C21 C26 . 1.388(3) ?
    C22 C23 . 1.389(4) ?
    C22 H22 . 0.9500 ?
    C23 C24 . 1.364(4) ?
    C23 H23 . 0.9500 ?
    C24 C25 . 1.360(4) ?
    C25 C26 . 1.383(3) ?
    C25 H25 . 0.9500 ?
    C26 H26 . 0.9500 ?
    C31 C32 . 1.407(3) ?
    C31 C36 . 1.411(3) ?
    C32 C33 . 1.376(3) ?
    C32 H32 . 0.9500 ?
    C33 C34 . 1.387(3) ?
    C33 H33 . 0.9500 ?
    C34 C35 . 1.381(3) ?
    C35 C36 . 1.379(3) ?
    C35 H35 . 0.9500 ?
    C36 H36 . 0.9500 ?
loop_
    _geom_angle_atom_site_label_1
    _geom_angle_atom_site_label_2
    _geom_angle_atom_site_label_3
    _geom_angle_site_symmetry_1
    _geom_angle_site_symmetry_3
    _geom_angle
    _geom_angle_publ_flag
    C1 N1 N2 . . 108.68(16) ?
    C31 N2 N1 . . 118.70(16) ?
    C31 N2 C3 . . 127.24(18) ?
    N1 N2 C3 . . 113.53(16) ?
    O1 N3 O2 . . 123.6(2) ?
    O1 N3 C34 . . 118.9(2) ?
    O2 N3 C34 . . 117.5(2) ?
    N1 C1 C11 . . 120.38(18) ?
    N1 C1 C2 . . 113.68(18) ?
    C11 C1 C2 . . 125.93(17) ?
    C1 C2 C3 . . 102.70(16) ?
    C1 C2 H2A . . 111.2 ?
    C3 C2 H2A . . 111.2 ?
    C1 C2 H2B . . 111.2 ?
    C3 C2 H2B . . 111.2 ?
    H2A C2 H2B . . 109.1 ?
    N2 C3 C21 . . 113.17(16) ?
    N2 C3 C2 . . 101.21(16) ?
    C21 C3 C2 . . 113.27(18) ?
    N2 C3 H3 . . 109.6 ?
    C21 C3 H3 . . 109.6 ?
    C2 C3 H3 . . 109.6 ?
    C16 C11 C12 . . 118.82(19) ?
    C16 C11 C1 . . 121.22(19) ?
    C12 C11 C1 . . 119.97(18) ?
    C13 C12 C11 . . 120.7(2) ?
    C13 C12 H12 . . 119.7 ?
    C11 C12 H12 . . 119.7 ?
    C12 C13 C14 . . 118.5(2) ?
    C12 C13 H13 . . 120.7 ?
    C14 C13 H13 . . 120.7 ?
    F1 C14 C15 . . 119.3(2) ?
    F1 C14 C13 . . 118.1(2) ?
    C15 C14 C13 . . 122.6(2) ?
    C14 C15 C16 . . 118.6(2) ?
    C14 C15 H15 . . 120.7 ?
    C16 C15 H15 . . 120.7 ?
    C15 C16 C11 . . 120.8(2) ?
    C15 C16 H16 . . 119.6 ?
    C11 C16 H16 . . 119.6 ?
    C22 C21 C26 . . 118.4(2) ?
    C22 C21 C3 . . 119.40(18) ?
    C26 C21 C3 . . 122.22(19) ?
    C21 C22 C23 . . 121.1(2) ?
    C21 C22 H22 . . 119.4 ?
    C23 C22 H22 . . 119.4 ?
    C24 C23 C22 . . 118.4(2) ?
    C24 C23 H23 . . 120.8 ?
    C22 C23 H23 . . 120.8 ?
    C25 C24 F2 . . 119.2(2) ?
    C25 C24 C23 . . 122.5(2) ?
    F2 C24 C23 . . 118.3(2) ?
    C24 C25 C26 . . 118.6(2) ?
    C24 C25 H25 . . 120.7 ?
    C26 C25 H25 . . 120.7 ?
    C25 C26 C21 . . 121.0(2) ?
    C25 C26 H26 . . 119.5 ?
    C21 C26 H26 . . 119.5 ?
    N2 C31 C32 . . 120.28(18) ?
    N2 C31 C36 . . 120.42(19) ?
    C32 C31 C36 . . 119.30(19) ?
    C33 C32 C31 . . 120.3(2) ?
    C33 C32 H32 . . 119.9 ?
    C31 C32 H32 . . 119.9 ?
    C32 C33 C34 . . 119.5(2) ?
    C32 C33 H33 . . 120.3 ?
    C34 C33 H33 . . 120.3 ?
    C35 C34 C33 . . 121.33(19) ?
    C35 C34 N3 . . 119.5(2) ?
    C33 C34 N3 . . 119.2(2) ?
    C36 C35 C34 . . 120.0(2) ?
    C36 C35 H35 . . 120.0 ?
    C34 C35 H35 . . 120.0 ?
    C35 C36 C31 . . 119.6(2) ?
    C35 C36 H36 . . 120.2 ?
    C31 C36 H36 . . 120.2 ?
loop_
    _geom_torsion_atom_site_label_1
    _geom_torsion_atom_site_label_2
    _geom_torsion_atom_site_label_3
    _geom_torsion_atom_site_label_4
    _geom_torsion_site_symmetry_1
    _geom_torsion_site_symmetry_2
    _geom_torsion_site_symmetry_3
    _geom_torsion_site_symmetry_4
    _geom_torsion
    _geom_torsion_publ_flag
    C1 N1 N2 C31 . . . . -174.73(17) ?
    C1 N1 N2 C3 . . . . -2.4(2) ?
    N2 N1 C1 C11 . . . . -179.48(17) ?
    N2 N1 C1 C2 . . . . -0.7(2) ?
    N1 C1 C2 C3 . . . . 3.2(2) ?
    C11 C1 C2 C3 . . . . -178.07(19) ?
    C31 N2 C3 C21 . . . . -62.7(3) ?
    N1 N2 C3 C21 . . . . 125.73(19) ?
    C31 N2 C3 C2 . . . . 175.7(2) ?
    N1 N2 C3 C2 . . . . 4.2(2) ?
    C1 C2 C3 N2 . . . . -4.1(2) ?
    C1 C2 C3 C21 . . . . -125.55(18) ?
    N1 C1 C11 C16 . . . . 178.05(19) ?
    C2 C1 C11 C16 . . . . -0.6(3) ?
    N1 C1 C11 C12 . . . . -1.8(3) ?
    C2 C1 C11 C12 . . . . 179.6(2) ?
    C16 C11 C12 C13 . . . . -0.8(3) ?
    C1 C11 C12 C13 . . . . 179.1(2) ?
    C11 C12 C13 C14 . . . . 0.0(3) ?
    C12 C13 C14 F1 . . . . -179.0(2) ?
    C12 C13 C14 C15 . . . . 0.8(4) ?
    F1 C14 C15 C16 . . . . 178.9(2) ?
    C13 C14 C15 C16 . . . . -0.9(4) ?
    C14 C15 C16 C11 . . . . 0.1(3) ?
    C12 C11 C16 C15 . . . . 0.7(3) ?
    C1 C11 C16 C15 . . . . -179.1(2) ?
    N2 C3 C21 C22 . . . . 151.6(2) ?
    C2 C3 C21 C22 . . . . -94.0(3) ?
    N2 C3 C21 C26 . . . . -29.5(3) ?
    C2 C3 C21 C26 . . . . 85.0(2) ?
    C26 C21 C22 C23 . . . . 0.1(4) ?
    C3 C21 C22 C23 . . . . 179.1(3) ?
    C21 C22 C23 C24 . . . . 0.6(5) ?
    C22 C23 C24 C25 . . . . -1.0(4) ?
    C22 C23 C24 F2 . . . . 179.5(3) ?
    F2 C24 C25 C26 . . . . -179.8(2) ?
    C23 C24 C25 C26 . . . . 0.8(4) ?
    C24 C25 C26 C21 . . . . 0.0(4) ?
    C22 C21 C26 C25 . . . . -0.4(3) ?
    C3 C21 C26 C25 . . . . -179.3(2) ?
    N1 N2 C31 C32 . . . . -7.3(3) ?
    C3 N2 C31 C32 . . . . -178.48(19) ?
    N1 N2 C31 C36 . . . . 173.54(18) ?
    C3 N2 C31 C36 . . . . 2.4(3) ?
    N2 C31 C32 C33 . . . . -177.13(19) ?
    C36 C31 C32 C33 . . . . 2.0(3) ?
    C31 C32 C33 C34 . . . . -0.2(3) ?
    C32 C33 C34 C35 . . . . -1.2(3) ?
    C32 C33 C34 N3 . . . . 178.99(18) ?
    O1 N3 C34 C35 . . . . -162.4(2) ?
    O2 N3 C34 C35 . . . . 17.0(3) ?
    O1 N3 C34 C33 . . . . 17.4(3) ?
    O2 N3 C34 C33 . . . . -163.2(2) ?
    C33 C34 C35 C36 . . . . 0.7(3) ?
    N3 C34 C35 C36 . . . . -179.45(18) ?
    C34 C35 C36 C31 . . . . 1.1(3) ?
    N2 C31 C36 C35 . . . . 176.68(18) ?
    C32 C31 C36 C35 . . . . -2.4(3) ?
loop_
    _geom_hbond_atom_site_label_D
    _geom_hbond_atom_site_label_H
    _geom_hbond_atom_site_label_A
    _geom_hbond_site_symmetry_A
    _geom_hbond_distance_DH
    _geom_hbond_distance_HA
    _geom_hbond_distance_DA
    _geom_hbond_angle_DHA
    C12 H12 O2 2_646 0.95 2.41 3.305(3) 157
    C16 H16 F2 4_565 0.95 2.55 3.427(3) 154
    C26 H26 F1 4_556 0.95 2.56 3.494(3) 169
_iucr_refine_instructions_details
;
TITL ba408_s in P2(1)/c
CELL  0.71073   13.2884   12.7364   11.4656    90.000   115.324    90.000
ZERR  4           0.0013    0.0010    0.0009     0.000     0.003     0.000
LATT   1
SYMM             - X ,    0.50000 + Y ,    0.50000 - Z
SFAC  C  H  F  N  O
UNIT    84   60   8  12   8
ACTA
BOND $H
CONF
HTAB
TEMP -73
OMIT   1   0   0
OMIT -13   0   2
OMIT -15   0   6
EQIV $1 1-x,-1/2+y,3/2-z
EQIV $2 x,1/2-y,-1/2+z
EQIV $3 x,-1/2-y,1/2+z
HTAB C12 O2_$1
HTAB C16 F2_$2
HTAB C26 F1_$3
L.S. 10
FMAP 2
PLAN -5
WGHT    0.133100    0.506200
FVAR       0.19738
F1    3    0.116889   -0.424614   -0.045075    11.00000    0.06983    0.05423 =
         0.06963   -0.03091    0.03195   -0.01382
F2    3    0.014598    0.435627    0.355907    11.00000    0.04903    0.05161 =
         0.08534   -0.01951    0.03123    0.00488
O1    5    0.615275    0.028018    1.007691    11.00000    0.05091    0.07410 =
         0.02743   -0.00191    0.00888    0.00242
O2    5    0.572228    0.193393    0.980210    11.00000    0.06814    0.07314 =
         0.04277   -0.03008    0.00958    0.00556
N1    4    0.306174   -0.057883    0.361240    11.00000    0.03462    0.03137 =
         0.02477   -0.00212    0.01194    0.00057
N2    4    0.328916    0.043256    0.408149    11.00000    0.04253    0.02928 =
         0.02339    0.00095    0.01132    0.00184
N3    4    0.569400    0.103680    0.938688    11.00000    0.03536    0.06170 =
         0.02918   -0.01239    0.01172   -0.00137
C1    1    0.254907   -0.054141    0.237115    11.00000    0.03158    0.03521 =
         0.02386   -0.00142    0.01332    0.00148
C2    1    0.235099    0.055690    0.183690    11.00000    0.04738    0.03794 =
         0.02483    0.00255    0.01508    0.00627
AFIX  23
H2A   2    0.154541    0.071684    0.139558    11.00000   -1.20000
H2B   2    0.268819    0.066300    0.122504    11.00000   -1.20000
AFIX   0
C3    1    0.293639    0.123896    0.306174    11.00000    0.03558    0.03496 =
         0.02675    0.00355    0.01390    0.00275
AFIX  13
H3    2    0.360699    0.158329    0.304654    11.00000   -1.20000
AFIX   0
C11   1    0.219632   -0.150938    0.161683    11.00000    0.03008    0.03663 =
         0.02332   -0.00251    0.01212    0.00082
C12   1    0.244289   -0.248289    0.223972    11.00000    0.03642    0.03727 =
         0.03076    0.00138    0.01273    0.00150
AFIX  43
H12   2    0.284886   -0.251149    0.315135    11.00000   -1.20000
AFIX   0
C13   1    0.210320   -0.340143    0.154513    11.00000    0.04490    0.03620 =
         0.05051   -0.00016    0.02399    0.00091
AFIX  43
H13   2    0.227036   -0.406322    0.196773    11.00000   -1.20000
AFIX   0
C14   1    0.151474   -0.333853    0.022185    11.00000    0.04180    0.04350 =
         0.04898   -0.01795    0.02431   -0.00716
C15   1    0.126915   -0.240355   -0.042522    11.00000    0.04649    0.05586 =
         0.02878   -0.01139    0.01615   -0.00523
AFIX  43
H15   2    0.087149   -0.238510   -0.133829    11.00000   -1.20000
AFIX   0
C16   1    0.161251   -0.148381    0.027889    11.00000    0.04280    0.04556 =
         0.02329   -0.00106    0.01324    0.00113
AFIX  43
H16   2    0.144771   -0.082734   -0.015627    11.00000   -1.20000
AFIX   0
C21   1    0.218276    0.206533    0.321601    11.00000    0.03186    0.03336 =
         0.02608   -0.00095    0.01284   -0.00094
C22   1    0.217665    0.306412    0.275041    11.00000    0.05185    0.03755 =
         0.07365    0.01046    0.04082    0.00239
AFIX  43
H22   2    0.265296    0.322498    0.234968    11.00000   -1.20000
AFIX   0
C23   1    0.148567    0.383951    0.285731    11.00000    0.06187    0.02999 =
         0.09095    0.00804    0.04393    0.00329
AFIX  43
H23   2    0.147937    0.452512    0.252792    11.00000   -1.20000
AFIX   0
C24   1    0.081642    0.359254    0.344672    11.00000    0.03115    0.03956 =
         0.05112   -0.01509    0.01316    0.00044
C25   1    0.078957    0.261588    0.391247    11.00000    0.03746    0.05482 =
         0.04195   -0.00304    0.02169   -0.00004
AFIX  43
H25   2    0.030840    0.246373    0.430944    11.00000   -1.20000
AFIX   0
C26   1    0.147788    0.184890    0.379574    11.00000    0.04146    0.04125 =
         0.03919    0.00424    0.02206   -0.00225
AFIX  43
H26   2    0.146816    0.116336    0.411727    11.00000   -1.20000
AFIX   0
C31   1    0.391352    0.057884    0.537701    11.00000    0.02865    0.03442 =
         0.02512   -0.00202    0.01279    0.00094
C32   1    0.420365   -0.028270    0.622656    11.00000    0.03634    0.03296 =
         0.02551   -0.00226    0.01176   -0.00195
AFIX  43
H32   2    0.399456   -0.097243    0.589595    11.00000   -1.20000
AFIX   0
C33   1    0.478891   -0.012997    0.753404    11.00000    0.03693    0.04036 =
         0.02560    0.00039    0.01322   -0.00038
AFIX  43
H33   2    0.498267   -0.071126    0.810796    11.00000   -1.20000
AFIX   0
C34   1    0.509386    0.087964    0.800765    11.00000    0.02730    0.04596 =
         0.02438   -0.00732    0.00941    0.00074
C35   1    0.483913    0.173495    0.719089    11.00000    0.03169    0.03547 =
         0.03765   -0.00967    0.01512   -0.00227
AFIX  43
H35   2    0.506288    0.241914    0.753405    11.00000   -1.20000
AFIX   0
C36   1    0.425965    0.159539    0.587658    11.00000    0.03319    0.03537 =
         0.03549   -0.00071    0.01496   -0.00033
AFIX  43
H36   2    0.409454    0.218054    0.531089    11.00000   -1.20000
HKLF 4
REM  ba408_s in P2(1)/c
REM R1 =  0.0674 for   3066 Fo > 4sig(Fo)  and  0.0911 for all   4301 data
REM    253 parameters refined using      0 restraints
END
;
data_global
_journal_date_recd_electronic     2012-10-17
_journal_date_accepted     2012-10-22
_journal_name_full     'Acta Crystallographica, Section E'
_journal_year     2012
_journal_volume     68
_journal_issue     11
_journal_page_first     o3216
_journal_page_last     o3217
_journal_paper_category     QO
_journal_paper_doi     10.1107/S160053681204370X
_journal_coeditor_code     IS5210
_publ_contact_author_name     'Dr Richard Betz'
_publ_contact_author_address
;
Department of Chemistry
Nelson Mandela Metropolitan University
Summerstrand Campus (South)
University Way
Summerstrand
PO Box 77000
Port Elizabeth
6031
South Africa
;
_publ_contact_author_email     'richard.betz@webmail.co.za'
_publ_contact_author_fax     '+27-41-504-4236'
_publ_contact_author_phone     '+27-41-504-4285'
_publ_section_title
;
3,5-Bis(4-fluorophenyl)-1-(4-nitrophenyl)-4,5-dihydro-1<i>H</i>-pyrazole
;
loop_
    _publ_author_name
    _publ_author_address
    'Samshuddin, Seranthimata'
;
Mangalore University
Department of Studies in Chemistry
Mangalagangotri 574 199
India
;
    'Narayana, Badiadka'
;
Mangalore University
Department of Studies in Chemistry
Mangalagangotri 574 199
India
;
    'Yathirajan, Hemmige S.'
;
University of Mysore
Department of Studies in Chemistry
Manasagangotri
Mysore 570 006
India
;
    'Gerber, Thomas'
;
Nelson Mandela Metropolitan University
Summerstrand Campus
Department of Chemistry
University Way
Summerstrand
PO Box 77000
Port Elizabeth
6031
South Africa
;
    'Hosten, Eric'
;
Nelson Mandela Metropolitan University
Summerstrand Campus
Department of Chemistry
University Way
Summerstrand
PO Box 77000
Port Elizabeth
6031
South Africa
;
    'Betz, Richard'
;
Nelson Mandela Metropolitan University
Summerstrand Campus
Department of Chemistry
University Way
Summerstrand
PO Box 77000
Port Elizabeth
6031
South Africa
;
