# Supplementary material for: 3,5-Bis(4-fluoro­phen­yl)-1-(4-nitro­phen­yl)-4,5-dihydro-1H-pyrazole
Source: Acta Crystallogr Sect E Struct Rep Online. 2012 Oct 27;68(Pt 11):o3216–7. doi: 10.1107/S160053681204370X (PMC3515302; doi:10.1107/S160053681204370X)
Supplement: Supplementary file 3 [file e-68-o3216-Isup3.hkl]

# 
# h,k,l, Fc-squared, Fo-squared, sigma(Fo-squared) and status flag 
# 
data_I
_shelx_title ' ba408_s in P2(1)/c' 
_shelx_refln_list_code          4 
_shelx_F_calc_maximum      157.01 
_exptl_crystal_F_000       784.00 
_reflns_d_resolution_high  0.7506 
 
loop_ 
 _symmetry_equiv_pos_as_xyz 
 'x, y, z' 
 '-x, y+1/2, -z+1/2' 
 '-x, -y, -z' 
 'x, -y-1/2, z-1/2' 
 
_cell_length_a    13.2884 
_cell_length_b    12.7364 
_cell_length_c    11.4656 
_cell_angle_alpha  90.000 
_cell_angle_beta  115.324 
_cell_angle_gamma  90.000 
 
_shelx_F_squared_multiplier     1.000 
 
loop_ 
 _refln_index_h 
 _refln_index_k 
 _refln_index_l 
 _refln_F_squared_calc 
 _refln_F_squared_meas 
 _refln_F_squared_sigma 
 _refln_observed_status 
   2   0   0     1297.61     1148.53     32.95 o 
   3   0   0    12850.12    11540.96    369.79 o 
   5   0   0      384.72      362.60     12.06 o 
   6   0   0      617.55      612.19     20.02 o 
   7   0   0      661.73      566.55     21.59 o 
   8   0   0      571.05      555.90     21.34 o 
   9   0   0      182.41      195.87      8.40 o 
  10   0   0      204.36      221.41      9.43 o 
  11   0   0     1082.34     1104.80     51.19 o 
  12   0   0      211.49      230.93     12.34 o 
  13   0   0      209.52      208.43     16.43 o 
  14   0   0      276.47      291.34     22.08 o 
  15   0   0       41.69       60.32      8.73 o 
   1   1   0      374.79      352.64      8.63 o 
   2   1   0       33.46       30.10      1.03 o 
   3   1   0       33.39       31.03      1.33 o 
   4   1   0     2544.08     2256.27     45.82 o 
   5   1   0       64.20       55.65      1.77 o 
   6   1   0      528.08      464.96     10.84 o 
   7   1   0      184.43      179.74      5.34 o 
   8   1   0       71.28       94.69      6.33 o 
   9   1   0       68.22       81.84      3.59 o 
  10   1   0      174.63      225.45      6.78 o 
  11   1   0       22.56       21.39      5.01 o 
  12   1   0       29.73       37.37      4.36 o 
  14   1   0       11.23      113.97     11.55 o 
  15   1   0       94.47      105.95     11.29 o 
   0   2   0      442.50      358.68     11.61 o 
   1   2   0     7094.96     6020.42    145.83 o 
   2   2   0     1370.76     1345.71     30.53 o 
   3   2   0     8287.21     7671.86    185.65 o 
   4   2   0       18.17       15.98      0.85 o 
   5   2   0       20.03       27.00      1.08 o 
   6   2   0      706.83      600.27     12.46 o 
   7   2   0      248.73      245.26      6.46 o 
   8   2   0      301.31      291.38      7.62 o 
   9   2   0       95.60      116.84      3.74 o 
  10   2   0      183.73      209.63     10.43 o 
  11   2   0        2.27        4.23      2.36 o 
  12   2   0        9.39       13.04      4.16 o 
  13   2   0        7.38        8.47      6.42 o 
  14   2   0      199.09      238.98     21.82 o 
  15   2   0        1.23       15.17     11.42 o 
   1   3   0      119.41      103.84      2.84 o 
   2   3   0       29.95       29.08      1.21 o 
   3   3   0      456.55      389.68      9.86 o 
   4   3   0      654.78      592.71     13.64 o 
   5   3   0      148.19      146.84      3.76 o 
   6   3   0       92.18       79.14      2.56 o 
   7   3   0       19.81       18.35      1.42 o 
   8   3   0      322.34      358.09      9.99 o 
   9   3   0      228.67      241.34      7.10 o 
  10   3   0       27.96       23.86      2.32 o 
  11   3   0        6.03        4.47      2.57 o 
  12   3   0        4.49        1.27      2.64 o 
  13   3   0       18.99       16.14      7.57 o 
  14   3   0       13.11       96.26     10.27 o 
  15   3   0       21.03       19.36      4.49 o 
   0   4   0      341.37      252.76      8.47 o 
   1   4   0      561.24      469.79     10.84 o 
   2   4   0       46.90       50.69      1.95 o 
   3   4   0     1864.22     1808.36     41.05 o 
   4   4   0       32.16       34.78      2.67 o 
   5   4   0        3.56        5.21      0.80 o 
   6   4   0      352.32      372.59      9.39 o 
   7   4   0      358.55      353.56      9.07 o 
   8   4   0      275.25      271.20      7.82 o 
   9   4   0        9.97       14.35      4.25 o 
  10   4   0        4.22        2.99      1.91 o 
  11   4   0        4.52        1.74      2.51 o 
  12   4   0        0.29       -4.42      4.42 o 
  13   4   0        0.02       -3.55      5.40 o 
  14   4   0      155.98      171.19     21.43 o 
  15   4   0       58.85       61.65      9.75 o 
   1   5   0      364.89      295.50      6.97 o 
   2   5   0      402.45      396.00      9.87 o 
   3   5   0      668.19      635.96     14.66 o 
   4   5   0      194.48      196.55      4.88 o 
   5   5   0       80.82       96.91      2.84 o 
   6   5   0     3076.55     3114.72     84.06 o 
   7   5   0      601.11      571.33     17.59 o 
   8   5   0       48.26       52.56      2.79 o 
   9   5   0        2.75        4.48      1.52 o 
  10   5   0       59.61       64.96      4.08 o 
  11   5   0        1.05       -2.04      2.49 o 
  12   5   0        0.76       -2.60      2.60 o 
  13   5   0        1.32       -4.20      4.20 o 
  14   5   0       55.27       93.18      9.50 o 
  15   5   0       10.98       15.46      4.13 o 
   0   6   0      232.40      202.99      7.06 o 
   1   6   0     1582.38     1341.48     30.61 o 
   2   6   0       38.76       36.84      2.22 o 
   3   6   0     1452.66     1412.51     32.17 o 
   4   6   0       50.85       52.47      2.04 o 
   5   6   0      952.37      936.28     24.83 o 
   6   6   0       75.17       70.40      5.46 o 
   7   6   0      116.45      101.31      3.82 o 
   8   6   0      473.30      458.99     12.55 o 
   9   6   0       35.16       43.65      2.55 o 
  10   6   0       13.47       14.92      2.64 o 
  11   6   0       11.74       14.42      2.86 o 
  12   6   0        7.63        1.70      2.70 o 
  13   6   0        6.81        1.90      2.86 o 
  14   6   0       86.23       91.03      7.09 o 
   1   7   0        7.00        4.24      1.01 o 
   2   7   0        1.45       -0.89      0.89 o 
   3   7   0       52.54       40.72      1.95 o 
   4   7   0       12.65        9.05      1.18 o 
   5   7   0       46.75       44.89      2.22 o 
   6   7   0        2.12        1.52      2.26 o 
   7   7   0        0.87       -1.59      1.82 o 
   8   7   0      250.55      246.76      7.83 o 
   9   7   0      164.68      174.67      6.73 o 
  10   7   0      180.58      186.90      8.46 o 
  11   7   0        0.02       -1.35      2.52 o 
  12   7   0        0.86       -2.48      2.48 o 
  13   7   0       28.91       33.64      3.47 o 
  14   7   0       16.22       15.66      6.93 o 
   0   8   0     2045.12     1910.77     71.09 o 
   1   8   0       23.73       19.86      1.92 o 
   2   8   0       46.38       50.77      2.78 o 
   3   8   0       60.13       57.15      2.85 o 
   4   8   0      150.06      130.55      4.21 o 
   5   8   0      335.05      344.41     10.50 o 
   6   8   0      107.19       95.12      5.38 o 
   7   8   0       25.28       30.29      5.65 o 
   8   8   0      127.66      118.92      5.04 o 
   9   8   0       97.74       99.71      4.51 o 
  10   8   0       18.11       38.55      5.39 o 
  11   8   0      108.39      101.28      8.08 o 
  12   8   0        0.29       -3.90      3.90 o 
  13   8   0        0.46        2.47      4.34 o 
  14   8   0        6.71        7.19      6.67 o 
   1   9   0      288.59      232.87      6.81 o 
   2   9   0       19.93       26.65      3.26 o 
   3   9   0      629.01      612.62     18.18 o 
   4   9   0      949.62      893.89     26.17 o 
   5   9   0        6.17        8.51      2.00 o 
   6   9   0      439.81      414.22     12.59 o 
   7   9   0       18.84       12.95      1.89 o 
   8   9   0        5.34        2.61      1.82 o 
   9   9   0      233.58      231.81     13.07 o 
  10   9   0       26.71       25.18      4.72 o 
  11   9   0       20.02       23.14      5.65 o 
  12   9   0       58.93       59.09      6.53 o 
  13   9   0        0.90        4.48      4.63 o 
   0  10   0     1568.28     1458.24     54.69 o 
   1  10   0      213.18      263.08     15.74 o 
   2  10   0      447.09      429.15     11.93 o 
   3  10   0      338.06      347.91     14.36 o 
   4  10   0        0.02        1.52      1.80 o 
   5  10   0        0.09       10.11      2.94 o 
   6  10   0       38.19       33.78      2.64 o 
   7  10   0        0.05        0.30      1.54 o 
   8  10   0        5.09        5.34      3.80 o 
   9  10   0        3.30       13.35      6.67 o 
  10  10   0        2.81       12.44      4.44 o 
  11  10   0        2.36       11.33      4.53 o 
  12  10   0       46.24       49.84      6.35 o 
   1  11   0      799.40      747.77     31.57 o 
   2  11   0     1178.13     1329.80     35.33 o 
   3  11   0     1286.85     1284.16     47.05 o 
   4  11   0        3.24        5.39      4.11 o 
   5  11   0      258.17      259.68     11.09 o 
   6  11   0       32.94       32.15      3.33 o 
   7  11   0        1.59       -2.25      2.25 o 
   8  11   0       31.72       33.84      5.17 o 
   9  11   0       32.90       39.27      5.53 o 
  10  11   0       37.61       39.80      5.62 o 
  11  11   0        7.41       12.29      4.81 o 
  12  11   0       50.45       55.70      6.80 o 
   0  12   0       13.81       10.02      6.80 o 
   2  12   0      269.31      252.78     18.08 o 
   3  12   0      433.17      438.17     17.63 o 
   4  12   0       13.36       16.97      3.58 o 
   5  12   0       23.47       29.82      3.39 o 
   6  12   0       11.14       10.51      2.80 o 
   7  12   0        8.73        9.77      2.50 o 
   8  12   0       84.22       99.13      8.34 o 
   9  12   0        4.76        4.21      4.44 o 
  10  12   0        0.63        1.78      4.53 o 
  11  12   0        0.04        6.49      4.99 o 
   1  13   0      168.22      148.53      7.51 o 
   2  13   0        2.40       26.60     14.63 o 
   3  13   0       24.12       24.66      3.45 o 
   4  13   0       44.19       42.39      5.94 o 
   5  13   0       34.91       36.20      3.70 o 
   6  13   0       70.33       81.57      5.52 o 
   7  13   0       36.37       39.36      5.53 o 
   8  13   0        7.92        8.69      4.63 o 
   9  13   0        0.62        0.38      4.44 o 
  10  13   0       16.72       13.09      5.26 o 
   0  14   0       10.75       26.44      5.90 o 
   1  14   0       81.73       94.90      7.26 o 
   2  14   0        0.01       17.69     12.58 o 
   3  14   0        5.04        2.46      3.72 o 
   4  14   0       19.91       20.39      4.13 o 
   5  14   0        5.23        8.29      3.17 o 
   6  14   0        1.54       -0.49      2.96 o 
   7  14   0       30.20       28.43      6.93 o 
   8  14   0        0.00        0.82      4.63 o 
   1  15   0       94.86      124.59      8.71 o 
   2  15   0       19.49       42.13     10.65 o 
   3  15   0       11.62       15.54      4.24 o 
   4  15   0       37.61       41.55      5.04 o 
   5  15   0       43.76       47.31      5.24 o 
   6  15   0        0.67        4.37      4.75 o 
   7  15   0       24.66       20.54      7.96 o 
   0  16   0       43.60       55.70      8.47 o 
   1  16   0       27.65       47.11      5.53 o 
   2  16   0       31.44       43.13      5.53 o 
   3  16   0       21.43       36.84      5.23 o 
   4  16   0       10.15       15.27      4.44 o 
   5  16   0       35.54       43.87      6.67 o 
 -16   1   1        3.80        9.04      4.44 o 
 -15   1   1      138.30      156.06     10.25 o 
 -14   1   1       47.74       48.61      5.35 o 
 -13   1   1        1.12        3.80      2.81 o 
 -12   1   1        0.47        0.17      3.07 o 
 -11   1   1       38.79       37.87      2.35 o 
 -10   1   1        0.01       -1.37      1.37 o 
  -9   1   1      115.15      104.35      3.73 o 
  -8   1   1       26.18       20.70      1.55 o 
  -7   1   1      398.46      403.64     10.20 o 
  -6   1   1      715.36      644.25     14.06 o 
  -5   1   1     1630.79     1496.35     34.10 o 
  -4   1   1     6891.32     6171.93    131.72 o 
  -3   1   1     8483.87     7824.74    167.19 o 
  -2   1   1      363.89      333.57      7.80 o 
  -1   1   1     4721.03     5178.52    209.74 o 
   0   1   1      202.94      189.29      4.67 o 
   1   1   1     2122.70     2257.30     95.61 o 
   2   1   1     3758.50     3670.39     83.73 o 
   3   1   1     4601.25     4694.29    124.51 o 
   4   1   1       10.36        9.11      0.75 o 
   5   1   1     1858.34     1671.15     38.22 o 
   6   1   1       95.52       83.53      2.48 o 
   7   1   1        0.01       -1.02      1.02 o 
   8   1   1      164.43      133.89      6.12 o 
   9   1   1       12.58       16.06      1.55 o 
  10   1   1      131.90      141.83      4.74 o 
  11   1   1      230.86      252.21     11.10 o 
  12   1   1       35.28       39.94     11.42 o 
  13   1   1       28.73       24.86      4.16 o 
  14   1   1        0.00       -0.08      3.62 o 
  15   1   1        9.54       16.96      4.53 o 
 -16   2   1       46.02       51.96      5.99 o 
 -15   2   1        5.95       29.99     20.79 o 
 -14   2   1       19.50       27.85     16.04 o 
 -13   2   1        2.37        3.19      2.91 o 
 -12   2   1      198.63      188.93      8.69 o 
 -11   2   1       80.53       79.84      3.91 o 
 -10   2   1       13.49       14.31      1.68 o 
  -9   2   1       56.86       66.92      3.41 o 
  -8   2   1        2.27        3.07      1.13 o 
  -7   2   1       26.28       33.12      2.45 o 
  -6   2   1        0.88        0.18      0.81 o 
  -5   2   1      373.05      380.67      8.94 o 
  -4   2   1     6526.14     6130.08    130.96 o 
  -3   2   1     3365.49     3171.29     67.60 o 
  -2   2   1    24651.89    23689.90    479.55 o 
  -1   2   1      468.02      469.81     14.12 o 
   0   2   1     6969.11     6144.30    196.95 o 
   1   2   1      881.58      747.12     24.13 o 
   2   2   1      495.44      446.30     13.17 o 
   3   2   1       50.19       35.82      1.19 o 
   4   2   1     1321.88     1298.07     27.94 o 
   5   2   1        0.00       -0.64      0.64 o 
   6   2   1        5.61        5.43      0.79 o 
   7   2   1       10.81        6.84      1.07 o 
   8   2   1      440.64      489.05     16.81 o 
   9   2   1       42.47       40.76      2.56 o 
  10   2   1       55.45       53.67      5.09 o 
  11   2   1       71.50       87.32      6.62 o 
  12   2   1       91.01       85.92      7.19 o 
  13   2   1        5.56        2.31     10.52 o 
  14   2   1        1.20       -0.72      3.76 o 
  15   2   1        1.41        2.91      4.06 o 
 -16   3   1        4.34        5.50      4.34 o 
 -15   3   1        6.42        4.52      4.08 o 
 -14   3   1        1.40        2.91      3.90 o 
 -13   3   1       38.96       40.49      4.00 o 
 -12   3   1       60.77       62.89      5.88 o 
 -11   3   1       52.66       55.65      3.50 o 
 -10   3   1       19.29       18.71      1.96 o 
  -9   3   1      252.45      240.69      6.56 o 
  -8   3   1       63.09       56.81      2.40 o 
  -7   3   1       74.82       62.59      2.69 o 
  -6   3   1      248.12      220.05      5.17 o 
  -5   3   1      524.04      478.30     10.51 o 
  -4   3   1      569.00      579.18     12.62 o 
  -3   3   1      506.98      492.11     11.34 o 
  -2   3   1       44.43       35.26      1.46 o 
  -1   3   1     1491.49     1337.87     30.31 o 
   0   3   1      112.05       89.51      2.74 o 
   1   3   1       90.92       77.17      2.21 o 
   2   3   1      690.90      600.05     19.54 o 
   3   3   1       37.63       23.89      1.26 o 
   4   3   1       57.29       53.28      1.61 o 
   5   3   1       99.58       91.93      2.57 o 
   6   3   1      117.68      118.03      3.78 o 
   7   3   1        3.98        4.01      0.96 o 
   8   3   1      910.48      923.20     22.85 o 
   9   3   1       25.33       22.98      1.51 o 
  10   3   1        1.21        3.20      1.57 o 
  11   3   1       39.29       29.83      4.88 o 
  12   3   1       48.73       47.22      4.99 o 
  13   3   1        5.13        7.19      5.13 o 
  14   3   1       12.06       11.61      4.07 o 
  15   3   1        8.71       12.09      4.13 o 
 -15   4   1       27.70       32.67      5.07 o 
 -14   4   1        0.68       -3.90      3.90 o 
 -13   4   1        1.85       -2.86      2.86 o 
 -12   4   1        8.92        7.97      4.90 o 
 -11   4   1        6.72        7.41      2.08 o 
 -10   4   1      614.64      589.12     17.63 o 
  -9   4   1        9.75        8.85      1.80 o 
  -8   4   1      454.04      424.01     12.72 o 
  -7   4   1      800.82      753.99     22.13 o 
  -6   4   1       58.76       50.80      2.58 o 
  -5   4   1      515.92      509.44     11.92 o 
  -4   4   1      351.22      362.40      8.96 o 
  -3   4   1     1039.78      920.52     21.04 o 
  -2   4   1     1031.43      950.89     23.22 o 
  -1   4   1     5274.02     4761.05    107.63 o 
   0   4   1      234.70      211.99      9.37 o 
   1   4   1      288.71      250.10      5.89 o 
   2   4   1     1214.01     1042.41     25.35 o 
   3   4   1       47.76       46.06      2.96 o 
   4   4   1      227.86      237.86      6.15 o 
   5   4   1      277.20      266.45      6.80 o 
   6   4   1     1958.43     1906.55     46.31 o 
   7   4   1      318.76      304.92      8.52 o 
   8   4   1       13.32       13.20      1.55 o 
   9   4   1       11.24       12.22      1.79 o 
  10   4   1      230.96      221.65     11.37 o 
  11   4   1        7.46        5.08      3.13 o 
  12   4   1       74.21       86.38      5.43 o 
  13   4   1       15.47       13.45      4.24 o 
  14   4   1        4.94        4.24      3.61 o 
  15   4   1       10.49       15.91      6.93 o 
 -15   5   1        1.60        2.07      4.06 o 
 -14   5   1        0.85       -2.31      3.81 o 
 -13   5   1       10.72       11.43      3.25 o 
 -12   5   1       29.53       32.31      3.58 o 
 -11   5   1       26.34       26.70      3.19 o 
 -10   5   1      255.25      263.51     11.41 o 
  -9   5   1        1.88        2.16      1.47 o 
  -8   5   1      304.35      317.34     11.00 o 
  -7   5   1      119.28      117.03      4.82 o 
  -6   5   1        0.38       -0.94      0.94 o 
  -5   5   1     1550.03     1677.07     40.80 o 
  -4   5   1      329.39      344.69      8.79 o 
  -3   5   1      196.46      211.97      5.23 o 
  -2   5   1      593.90      589.88     13.69 o 
  -1   5   1      325.29      306.09      7.23 o 
   0   5   1       23.54       22.11      1.01 o 
   1   5   1      103.02       92.93      2.51 o 
   2   5   1      670.25      579.98     13.34 o 
   3   5   1      319.51      350.00      9.20 o 
   4   5   1      633.88      640.77     17.22 o 
   5   5   1      164.61      168.08      4.98 o 
   6   5   1      942.55      930.14     23.54 o 
   7   5   1        3.94        3.55      1.11 o 
   8   5   1       16.53       17.90      1.55 o 
   9   5   1       20.96       23.46      2.19 o 
  10   5   1        0.86       -0.11      3.30 o 
  11   5   1      164.79      154.73     10.39 o 
  12   5   1       91.47       95.37      5.78 o 
  13   5   1       25.68       22.83      3.80 o 
  14   5   1      152.39      148.56      9.19 o 
 -15   6   1       14.16       14.46      4.19 o 
 -14   6   1        7.44        0.46      3.30 o 
 -13   6   1       13.12       14.70      3.34 o 
 -12   6   1        0.00       -0.67      2.71 o 
 -11   6   1       36.19       35.88      4.34 o 
 -10   6   1      237.46      230.24      8.64 o 
  -9   6   1      112.36      109.50      4.34 o 
  -8   6   1       65.90       61.97      3.12 o 
  -7   6   1      522.94      499.50     14.90 o 
  -6   6   1      138.43      144.41      5.66 o 
  -5   6   1       98.82      101.65      4.31 o 
  -4   6   1      650.63      660.36     17.69 o 
  -3   6   1      313.12      321.35      7.66 o 
  -2   6   1      250.08      242.98      5.90 o 
  -1   6   1       18.41       21.29      1.07 o 
   0   6   1      100.14      111.54      2.99 o 
   1   6   1      152.67      149.23      4.10 o 
   2   6   1      790.00      771.19     17.73 o 
   3   6   1     2497.70     2477.52     56.21 o 
   4   6   1      352.88      337.00     10.16 o 
   5   6   1      400.02      405.82     19.02 o 
   6   6   1      279.45      235.44     12.25 o 
   7   6   1        1.15        3.58      2.12 o 
   8   6   1        9.52        7.31      1.50 o 
   9   6   1       24.81       21.78      2.53 o 
  10   6   1        1.17       -0.13      2.08 o 
  11   6   1      109.93      104.11      7.99 o 
  12   6   1       97.52       98.53      6.48 o 
  13   6   1        3.04       13.35      6.42 o 
  14   6   1       50.22       65.97      9.75 o 
 -14   7   1        2.08       -3.13      3.13 o 
 -13   7   1        6.25        3.13      3.13 o 
 -12   7   1        1.98       -2.76      2.76 o 
 -11   7   1        7.91        6.86      2.79 o 
 -10   7   1       41.98       45.42      3.94 o 
  -9   7   1       34.27       32.32      2.97 o 
  -8   7   1      225.23      223.57      7.33 o 
  -7   7   1       50.57       55.63      2.93 o 
  -6   7   1      266.65      270.48     10.93 o 
  -5   7   1      499.28      483.30     14.49 o 
  -4   7   1      324.96      283.69      7.94 o 
  -3   7   1       23.72       32.24      2.01 o 
  -2   7   1      491.92      505.42     13.66 o 
  -1   7   1      365.33      336.21      9.26 o 
   0   7   1       74.38       98.13      5.55 o 
   1   7   1     1050.99     1072.41     28.40 o 
   2   7   1      400.02      425.67     10.68 o 
   3   7   1        2.65        0.03      0.79 o 
   4   7   1     1038.23     1052.74     30.51 o 
   5   7   1        6.29        3.70      3.08 o 
   6   7   1      115.75      121.94      7.71 o 
   7   7   1      140.50      125.01      7.99 o 
   8   7   1       37.63       30.88      4.17 o 
   9   7   1        3.25       -2.87      3.35 o 
  10   7   1        1.92       -1.28      3.63 o 
  11   7   1       34.66       30.81      4.90 o 
  12   7   1      103.82      124.49      9.16 o 
  13   7   1      134.87      137.07     13.86 o 
  14   7   1       63.66       70.85     10.27 o 
 -14   8   1        2.49       -0.19      3.34 o 
 -13   8   1        0.47        4.20      3.05 o 
 -12   8   1        5.23        5.27      2.89 o 
 -11   8   1        0.19        0.00      2.70 o 
 -10   8   1       11.40       16.81      2.93 o 
  -9   8   1        5.55        6.93      3.15 o 
  -8   8   1        1.81        0.25      2.00 o 
  -7   8   1        0.82       -2.61      3.34 o 
  -6   8   1      213.73      218.24      7.10 o 
  -5   8   1      213.69      205.26      7.56 o 
  -4   8   1       31.36       35.40      1.93 o 
  -3   8   1        0.08        2.41      1.17 o 
  -2   8   1       24.80       21.85      1.51 o 
  -1   8   1        2.56        6.42      1.47 o 
   0   8   1      125.27      107.10      7.11 o 
   1   8   1      292.25      288.19      8.90 o 
   2   8   1      258.81      278.66      7.84 o 
   3   8   1       87.71       90.83      3.20 o 
   4   8   1      215.84      213.29      6.77 o 
   5   8   1       95.96      104.46      7.26 o 
   6   8   1       17.09       14.90      3.45 o 
   7   8   1       15.61       11.54      3.54 o 
   8   8   1        1.45       -0.26      3.45 o 
   9   8   1       13.51       12.06      3.99 o 
  10   8   1       21.89       16.68      6.42 o 
  11   8   1       12.71       13.00      4.44 o 
  12   8   1       17.22       24.66      6.42 o 
  13   8   1       40.81       46.72      8.73 o 
 -13   9   1        9.80       10.14      4.75 o 
 -12   9   1       51.25       59.40      4.65 o 
 -11   9   1        5.76       25.18     15.91 o 
 -10   9   1        1.78        5.50      2.64 o 
  -9   9   1       49.80       57.80      4.22 o 
  -8   9   1       12.17       14.05      2.61 o 
  -7   9   1      207.06      193.00      6.57 o 
  -6   9   1       55.26       59.86      4.23 o 
  -5   9   1        3.86        3.83      2.30 o 
  -4   9   1     1118.57     1029.70     27.44 o 
  -3   9   1       15.24       17.57      1.76 o 
  -1   9   1      763.54      690.05     36.05 o 
   0   9   1      850.82      787.56     21.08 o 
   1   9   1        2.74        5.13      1.62 o 
   2   9   1       56.34       56.76      2.79 o 
   3   9   1      225.45      206.68      6.69 o 
   4   9   1      256.80      224.25      7.18 o 
   5   9   1      200.04      212.23      7.74 o 
   6   9   1       55.24       44.68      4.90 o 
   7   9   1       20.80       15.40      3.99 o 
   8   9   1       43.77       27.91      4.72 o 
   9   9   1       28.76       32.96      4.89 o 
  10   9   1        0.08        9.11      4.26 o 
  11   9   1      182.80      203.05     12.43 o 
  12   9   1       11.74       20.31      5.08 o 
  13   9   1        5.48        3.08      6.67 o 
 -13  10   1       32.78       38.89      6.17 o 
 -12  10   1        0.79       10.14      4.72 o 
 -11  10   1       11.16       15.56      3.12 o 
 -10  10   1      258.26      279.34     12.14 o 
  -9  10   1       42.60       48.15      4.04 o 
  -8  10   1        3.12        1.83      2.55 o 
  -7  10   1        1.48       -0.74      2.57 o 
  -6  10   1       14.60       22.01      2.09 o 
  -5  10   1      267.96      277.35     10.06 o 
  -4  10   1      707.69      662.63     18.06 o 
  -3  10   1        0.25        2.99      2.65 o 
  -2  10   1      366.38      339.54      9.68 o 
  -1  10   1       22.78      107.43     12.58 o 
   0  10   1      445.76      423.18     21.76 o 
   1  10   1     1022.74      982.90     26.16 o 
   2  10   1        3.08        3.11      2.90 o 
   3  10   1      115.96      116.91      4.46 o 
   4  10   1       78.99       75.82      3.38 o 
   5  10   1       13.59       18.11      3.85 o 
   6  10   1       65.02       53.90      5.53 o 
   7  10   1        1.91       -2.70      3.63 o 
   8  10   1       11.75       18.86      4.44 o 
   9  10   1       22.95       47.51      5.63 o 
  10  10   1       42.71       51.12      5.99 o 
  11  10   1      104.66      116.68      9.26 o 
  12  10   1        0.38        1.81      6.42 o 
 -12  11   1       18.33       21.69      5.35 o 
 -11  11   1       40.01       41.56      5.90 o 
 -10  11   1        1.35       -0.25      5.65 o 
  -9  11   1        0.70       -2.30      2.67 o 
  -8  11   1        2.04        7.00      2.70 o 
  -7  11   1        0.57        1.10      2.64 o 
  -6  11   1        0.99        2.86      2.83 o 
  -5  11   1       18.92       20.65      3.85 o 
  -4  11   1       30.50       26.88      4.24 o 
  -3  11   1     1408.72     1348.19     39.37 o 
  -2  11   1      143.84      536.26     77.26 o 
  -1  11   1     1267.12     1143.80     30.44 o 
   0  11   1        7.04        5.26      3.36 o 
   1  11   1       68.36       62.83      6.77 o 
   2  11   1      113.69      106.68      6.79 o 
   3  11   1       72.34       73.70      4.01 o 
   4  11   1       15.63       15.75      2.05 o 
   5  11   1       96.98       92.67      6.34 o 
   6  11   1        1.58        0.13      3.63 o 
   7  11   1       29.72       26.84      4.63 o 
   8  11   1      156.43      169.58     10.80 o 
   9  11   1       22.84       23.64      4.99 o 
  10  11   1       37.79       38.05      5.72 o 
  11  11   1        0.75        5.39      4.72 o 
 -11  12   1        3.40        5.95      4.71 o 
 -10  12   1        4.17       10.02      6.03 o 
  -9  12   1        2.91        4.50      2.79 o 
  -8  12   1       13.40       17.80      4.88 o 
  -7  12   1       74.42       74.23      5.24 o 
  -6  12   1       57.45       49.71      4.23 o 
  -5  12   1        3.52        0.48      2.85 o 
  -4  12   1       57.95       59.77      7.33 o 
  -3  12   1      130.44      132.93      7.11 o 
  -2  12   1       57.96       75.56      4.99 o 
  -1  12   1       40.24       48.75      6.93 o 
   0  12   1      172.45      154.06      6.54 o 
   1  12   1        0.39       19.22      9.79 o 
   2  12   1        2.94        2.28      2.75 o 
   3  12   1       27.57       21.14      3.17 o 
   4  12   1       34.12       32.22      4.27 o 
   5  12   1       35.67       38.32      3.66 o 
   6  12   1        0.43        2.42      3.80 o 
   7  12   1        4.10        8.08      4.26 o 
   8  12   1        0.86        4.22      4.26 o 
   9  12   1        0.30       -0.03      4.26 o 
  10  12   1        4.38        9.11      4.90 o 
 -10  13   1        1.69        0.46      4.81 o 
  -9  13   1        5.14        5.34      2.86 o 
  -8  13   1        0.01       -0.06      2.83 o 
  -7  13   1       28.72       33.34      3.77 o 
  -6  13   1       89.45       92.05      6.13 o 
  -5  13   1       55.46       47.26      5.08 o 
  -4  13   1       17.56       11.27      3.11 o 
  -3  13   1        4.73        2.97      2.91 o 
  -2  13   1        1.64        0.51      3.45 o 
  -1  13   1        8.84        6.94      3.54 o 
   0  13   1        9.66        7.34      2.86 o 
   1  13   1       52.07       48.43      4.00 o 
   2  13   1       45.51       48.37      3.98 o 
   3  13   1       23.29       24.27      3.40 o 
   4  13   1       71.35       75.75      5.21 o 
   5  13   1        6.55        6.76      2.72 o 
   6  13   1       13.79       18.97      4.72 o 
   7  13   1        0.03       -4.49      4.49 o 
   8  13   1        0.01       -0.81      4.44 o 
   9  13   1       11.58       16.87      5.17 o 
  -9  14   1        1.57       -1.98      4.63 o 
  -8  14   1        0.21       -2.88      2.88 o 
  -7  14   1       23.45       21.48      4.13 o 
  -6  14   1        2.18        3.96      3.82 o 
  -5  14   1       46.37       44.20      5.04 o 
  -4  14   1        1.20       -0.37      3.80 o 
  -3  14   1        4.99       -0.57      3.72 o 
  -2  14   1        0.46       -2.58      3.54 o 
  -1  14   1        0.01        1.94      3.54 o 
   0  14   1        5.47        7.23      3.72 o 
   1  14   1       32.66       34.28      4.53 o 
   2  14   1        1.23        3.20      3.58 o 
   3  14   1        8.95       10.80      3.76 o 
   4  14   1        1.57        2.85      2.89 o 
   5  14   1        1.60        0.29      2.70 o 
   6  14   1        5.27        9.63      4.71 o 
   7  14   1        2.92       -0.77      4.71 o 
   8  14   1        0.16       -1.67      4.90 o 
  -7  15   1        0.40        2.61      5.01 o 
  -6  15   1        1.61       -1.00      4.01 o 
  -5  15   1       36.78       49.00      5.52 o 
  -4  15   1        0.00        3.93      3.98 o 
  -3  15   1       10.61       12.68      4.26 o 
  -2  15   1        0.09        3.72      5.65 o 
  -1  15   1       34.96       41.99      5.17 o 
   0  15   1        3.16       12.31      4.08 o 
   1  15   1       42.04       53.93      5.52 o 
   2  15   1       10.18       17.10      4.31 o 
   3  15   1        3.51        7.47      3.88 o 
   4  15   1       29.79       35.06      6.80 o 
   5  15   1        1.53       -0.77      6.42 o 
   6  15   1       14.86        9.24      7.19 o 
  -5  16   1        1.49        1.32      4.19 o 
  -4  16   1        0.05       -0.14      4.24 o 
  -3  16   1       65.98       78.99     11.94 o 
  -2  16   1       35.84       37.80      7.32 o 
  -1  16   1       20.54       25.69      4.90 o 
   0  16   1        8.77       19.76      4.63 o 
   1  16   1       21.23       28.16      4.86 o 
   2  16   1        1.28        6.55      4.31 o 
   3  16   1        3.54        9.01      6.29 o 
   4  16   1       32.81       42.39      5.26 o 
 -16   0   2       87.16      102.68     11.81 o 
 -15   0   2        3.71       17.97      6.67 o 
 -14   0   2      282.81      313.93     23.36 o 
 -12   0   2        0.25       17.31      3.43 o 
 -11   0   2       65.27       53.84      3.80 o 
 -10   0   2        1.42        0.55      2.25 o 
  -9   0   2       32.98       36.83      2.91 o 
  -8   0   2      417.30      438.87     14.79 o 
  -7   0   2     2226.10     2130.72     68.70 o 
  -6   0   2       98.92      113.96      4.49 o 
  -5   0   2    12477.60    11341.41    363.47 o 
  -3   0   2      205.82      182.54      6.29 o 
  -2   0   2      129.37      115.58      4.24 o 
  -1   0   2     1122.57     2463.44     79.32 o 
   0   0   2      312.58      370.78     10.05 o 
   1   0   2      879.93      870.18     23.78 o 
   2   0   2    19947.62    20079.16    583.69 o 
   3   0   2     1422.69     1663.10     64.48 o 
   4   0   2     2178.59     2248.47     65.04 o 
   5   0   2       74.08       63.56      2.85 o 
   6   0   2     1251.88     1271.11     47.47 o 
   7   0   2     4726.81     4620.67    170.78 o 
   8   0   2      359.49      356.56     13.98 o 
   9   0   2        2.77        3.71      1.92 o 
  10   0   2      104.77       87.05      5.90 o 
  11   0   2      160.95      152.99     12.58 o 
  12   0   2       26.80       34.40      5.90 o 
  13   0   2        7.35       10.52      5.39 o 
  14   0   2       22.23       50.31      7.70 o 
 -16   1   2       33.74       43.21     14.63 o 
 -15   1   2       69.24       72.99      8.21 o 
 -14   1   2      132.04      144.77     13.35 o 
 -13   1   2      495.39      494.22     17.04 o 
 -12   1   2       77.55       64.41      5.52 o 
 -11   1   2       25.10       33.15      2.36 o 
 -10   1   2       66.00       64.36      3.07 o 
  -9   1   2       38.42       36.05      1.88 o 
  -8   1   2      406.63      395.70     10.95 o 
  -7   1   2      910.63      930.47     22.92 o 
  -6   1   2      880.11      787.82     17.13 o 
  -5   1   2     3749.54     3655.20     82.68 o 
  -4   1   2     4424.52     4130.54     93.66 o 
  -3   1   2     6774.55     6748.00    152.52 o 
  -2   1   2     6518.24     7308.17    177.95 o 
  -1   1   2      243.91      290.03      7.01 o 
   0   1   2    13887.93    21782.51    575.27 o 
   1   1   2    12502.47    13151.72    410.97 o 
   2   1   2      281.49      290.65      7.39 o 
   3   1   2      566.57      550.00     11.40 o 
   4   1   2      291.25      254.15      7.05 o 
   5   1   2        4.84        0.73      0.55 o 
   6   1   2      651.68      661.07     21.66 o 
   7   1   2       49.37       48.55      3.44 o 
   8   1   2        0.40        1.19      2.10 o 
   9   1   2       28.48       30.91      1.91 o 
  10   1   2       23.35       36.67      3.54 o 
  12   1   2        1.93        5.68      3.25 o 
  13   1   2        5.79       18.58      4.62 o 
  14   1   2      123.90      146.68      9.61 o 
 -16   2   2        0.66        4.23      6.42 o 
 -15   2   2       30.39       39.21     13.09 o 
 -14   2   2       21.63       24.39      4.44 o 
 -13   2   2        0.16        4.14      3.54 o 
 -12   2   2      240.07      238.40      8.98 o 
 -11   2   2      170.77      185.03      6.47 o 
 -10   2   2        6.54       11.66      1.70 o 
  -9   2   2        0.25       -1.19      1.19 o 
  -8   2   2       33.68       33.89      4.49 o 
  -7   2   2     4308.75     4242.05    111.24 o 
  -6   2   2       91.46       89.76      2.74 o 
  -5   2   2     2188.94     2138.20     45.86 o 
  -4   2   2     2179.07     2178.12     46.69 o 
  -3   2   2     3677.78     3759.27     80.60 o 
  -2   2   2        6.80       10.52      0.68 o 
  -1   2   2       26.76       24.22      1.11 o 
   0   2   2       50.56       41.75      1.65 o 
   1   2   2      398.29      390.70     12.83 o 
   2   2   2     4745.46     4954.84    160.04 o 
   3   2   2       41.07       31.04      1.15 o 
   4   2   2       34.19       29.80      1.27 o 
   5   2   2       74.13       89.02      2.58 o 
   6   2   2      306.09      284.67      7.34 o 
   7   2   2        0.40       -0.14      1.11 o 
   8   2   2       53.63       42.73      2.16 o 
   9   2   2       15.77       13.23      1.47 o 
  10   2   2      226.11      221.97      9.48 o 
  11   2   2       15.87       18.68      4.24 o 
  12   2   2       10.48       11.63      8.09 o 
  13   2   2       61.73       67.05      8.47 o 
  14   2   2        3.91       29.56      4.49 o 
 -16   3   2        9.86        9.47      4.71 o 
 -15   3   2        0.84       -2.90      4.08 o 
 -14   3   2       23.25       20.49      3.55 o 
 -13   3   2       58.36       57.59      4.59 o 
 -12   3   2        3.14        4.71      3.43 o 
 -11   3   2      139.34      156.17     10.30 o 
 -10   3   2        0.20        3.07      1.48 o 
  -9   3   2       11.14        6.11      1.46 o 
  -8   3   2      131.25      124.32      4.19 o 
  -7   3   2      887.70      870.58     25.46 o 
  -6   3   2     1792.79     1813.87     41.34 o 
  -5   3   2      812.08      726.55     16.79 o 
  -4   3   2       37.67       27.33      1.27 o 
  -3   3   2       23.27       26.14      1.10 o 
  -2   3   2      259.26      223.78      5.41 o 
  -1   3   2     1047.45      982.49     41.58 o 
   0   3   2      307.72      226.78      6.22 o 
   1   3   2      105.91       92.89      3.69 o 
   2   3   2     4784.21     4426.66    169.02 o 
   3   3   2      860.61      821.03     24.15 o 
   4   3   2      365.31      385.38     11.59 o 
   5   3   2       51.38       41.81      1.61 o 
   6   3   2      180.48      157.85      4.67 o 
   7   3   2       46.91       42.45      2.01 o 
   8   3   2       76.26       73.71      2.93 o 
   9   3   2        5.20        2.15      2.32 o 
  10   3   2        2.73        8.98      4.36 o 
  11   3   2       25.73       22.17      4.38 o 
  12   3   2       95.57       93.05      8.60 o 
  13   3   2       98.80      122.11     20.79 o 
  14   3   2      127.56      148.60      9.42 o 
 -16   4   2        0.59       -0.36      5.13 o 
 -15   4   2        0.36       -3.99      3.99 o 
 -14   4   2       36.48       38.25      4.96 o 
 -13   4   2       33.75       42.53      4.00 o 
 -12   4   2       48.42       44.85      3.95 o 
 -11   4   2       12.29       10.52      2.60 o 
 -10   4   2       33.18       37.47      2.46 o 
  -9   4   2       29.60       29.49      2.11 o 
  -8   4   2      366.50      383.78     11.69 o 
  -7   4   2      298.51      300.03      8.50 o 
  -6   4   2       39.46       42.61      2.33 o 
  -5   4   2      299.65      340.59      8.13 o 
  -4   4   2      112.05      105.98      4.44 o 
  -3   4   2      766.80      737.05     15.22 o 
  -2   4   2        1.90        0.24      0.65 o 
  -1   4   2      424.40      444.41     12.33 o 
   0   4   2       50.28       57.44      1.79 o 
   1   4   2      557.06      527.60     12.11 o 
   2   4   2       20.92       27.98      2.63 o 
   3   4   2      462.60      564.43     23.52 o 
   4   4   2     1332.35     1455.70     47.50 o 
   5   4   2        9.77       12.57      1.52 o 
   6   4   2      180.88      183.23      5.89 o 
   7   4   2        4.60        6.04      1.08 o 
   8   4   2       53.93       51.39      2.95 o 
   9   4   2       53.63       57.86      3.96 o 
  10   4   2      356.27      330.35     13.51 o 
  11   4   2        1.08        0.92      3.06 o 
  12   4   2       96.99      116.16      7.65 o 
  13   4   2        4.29       18.48      4.11 o 
  14   4   2        2.85        6.16      6.42 o 
 -16   5   2       14.22       11.14      4.81 o 
 -15   5   2       12.28       11.81      4.54 o 
 -14   5   2        0.00        0.00      3.11 o 
 -13   5   2        0.09       -0.99      2.91 o 
 -12   5   2       73.22       71.95      5.12 o 
 -11   5   2       35.48       35.66      2.63 o 
 -10   5   2      638.86      636.86     19.05 o 
  -9   5   2      162.97      167.25      6.15 o 
  -8   5   2       66.80       68.19      3.32 o 
  -7   5   2      521.56      502.29     15.01 o 
  -6   5   2      112.70      125.08      4.10 o 
  -5   5   2      716.75      643.68     14.97 o 
  -4   5   2      534.49      513.50     10.81 o 
  -3   5   2      507.18      507.90     11.12 o 
  -2   5   2     2908.48     2830.38     60.56 o 
  -1   5   2       81.85      109.25      4.03 o 
   0   5   2      726.34      716.38     15.48 o 
   1   5   2     2054.50     2180.68     49.49 o 
   2   5   2     4996.30     4827.60    154.82 o 
   3   5   2     2096.20     1914.46     61.77 o 
   4   5   2      108.23      110.76      4.68 o 
   5   5   2       12.58       10.45      1.56 o 
   6   5   2      227.13      226.92      9.63 o 
   7   5   2       29.30       28.21      3.63 o 
   8   5   2       79.82       67.83      4.10 o 
   9   5   2        2.62       -0.84      2.00 o 
  10   5   2      123.94      127.03     12.03 o 
  11   5   2      156.31      158.67     10.07 o 
  12   5   2      401.07      413.27     30.03 o 
  13   5   2      448.13      437.91     31.83 o 
  14   5   2        4.37        5.13      6.42 o 
 -15   6   2        0.63       -1.76      4.16 o 
 -14   6   2        0.12       -1.89      3.15 o 
 -13   6   2        0.36       -0.39      3.00 o 
 -12   6   2      316.72      301.92     11.06 o 
 -11   6   2       82.25       82.94      5.39 o 
 -10   6   2        6.00        3.98      2.93 o 
  -9   6   2      552.72      536.17     16.09 o 
  -8   6   2        1.24       -1.03      1.54 o 
  -7   6   2      574.41      600.97     17.91 o 
  -6   6   2        1.21       -1.71      1.71 o 
  -5   6   2      481.06      492.06     12.43 o 
  -4   6   2      212.56      185.65      4.76 o 
  -3   6   2      533.89      510.30     12.78 o 
  -2   6   2       15.32       28.66      2.27 o 
  -1   6   2      371.49      364.38      8.59 o 
   0   6   2        0.20        3.21      0.89 o 
   1   6   2      863.85      830.02     19.08 o 
   2   6   2      957.85      884.08     23.51 o 
   3   6   2       11.94       11.85      2.12 o 
   4   6   2       39.78       51.30      3.68 o 
   5   6   2      116.28      127.39      8.39 o 
   6   6   2        8.02       16.72      3.09 o 
   7   6   2       37.61       45.42      4.44 o 
   8   6   2        0.60       -2.95      3.47 o 
   9   6   2        2.29       -3.35      3.35 o 
  10   6   2      439.10      428.06     21.51 o 
  11   6   2       23.54       29.08      5.78 o 
  12   6   2       66.39       68.02      9.24 o 
  13   6   2       23.96       21.82      7.19 o 
 -15   7   2        3.88        8.06      4.53 o 
 -14   7   2        7.35       10.04      3.54 o 
 -13   7   2       42.23       44.38      4.26 o 
 -12   7   2       16.28       16.94      2.73 o 
 -11   7   2       35.85       33.75      5.84 o 
 -10   7   2        0.26       11.41      4.51 o 
  -9   7   2       11.66       10.80      2.37 o 
  -8   7   2       96.19       69.05      5.26 o 
  -7   7   2       13.81       12.09      1.74 o 
  -6   7   2       31.38       27.51      2.75 o 
  -5   7   2        6.34        9.10      1.04 o 
  -4   7   2       11.70       12.43      1.26 o 
  -3   7   2        0.97        0.96      1.55 o 
  -2   7   2      123.46      148.30      4.56 o 
  -1   7   2      161.28      141.95      4.36 o 
   0   7   2       12.40       17.10      1.78 o 
   1   7   2      441.99      427.72     10.72 o 
   2   7   2      150.63      149.11      4.10 o 
   3   7   2       45.91       46.54      4.24 o 
   4   7   2      495.24      477.46     22.96 o 
   5   7   2      336.17      333.65     13.54 o 
   6   7   2      556.93      558.88     21.88 o 
   7   7   2        1.08       -1.18      3.17 o 
   8   7   2        8.39       19.00      5.39 o 
   9   7   2      263.31      239.93     13.25 o 
  10   7   2       45.11       41.36      5.17 o 
  11   7   2       11.93       19.91      4.63 o 
  12   7   2       44.90       49.28      8.47 o 
  13   7   2        0.51        2.82      6.42 o 
 -14   8   2       16.55       17.31      3.70 o 
 -13   8   2       12.45        5.54      3.36 o 
 -12   8   2        7.75        9.04      2.66 o 
 -11   8   2        8.09       31.06      6.42 o 
 -10   8   2      292.54      275.86     11.83 o 
  -9   8   2      102.03      187.53     26.70 o 
  -8   8   2       54.56       59.38      3.80 o 
  -7   8   2        0.01       -1.56      1.56 o 
  -6   8   2        5.31        6.50      1.60 o 
  -5   8   2        0.14        1.38      0.94 o 
  -4   8   2      687.88      651.26     17.61 o 
  -3   8   2       73.25       71.26      4.82 o 
  -2   8   2      136.80      174.23      6.64 o 
  -1   8   2      205.35      205.32      6.02 o 
   0   8   2      131.63      142.42      6.29 o 
   1   8   2        0.28        0.54      1.11 o 
   2   8   2        8.70        6.41      1.09 o 
   3   8   2       45.13       43.40      2.98 o 
   4   8   2      401.49      394.16     24.51 o 
   5   8   2      209.88      181.48      8.47 o 
   7   8   2      451.89      429.06     21.42 o 
   8   8   2        1.09       -1.72      3.54 o 
   9   8   2        2.17        7.06      3.90 o 
  10   8   2      174.16      174.38     10.98 o 
  11   8   2        1.22        9.37      4.36 o 
  12   8   2        0.39        0.00      6.16 o 
 -14   9   2       12.97       10.52      3.51 o 
 -13   9   2        5.18        7.75      4.53 o 
 -12   9   2       24.45       21.52      2.94 o 
 -11   9   2        0.76       19.04      4.54 o 
 -10   9   2      240.09      237.86     10.54 o 
  -9   9   2        0.38       -0.23      4.17 o 
  -8   9   2      676.51      644.12     25.09 o 
  -7   9   2      113.34      132.67      5.78 o 
  -6   9   2      124.29      150.77      9.81 o 
  -5   9   2       82.71       86.07      3.61 o 
  -4   9   2      390.99      362.42     10.23 o 
  -3   9   2        7.52        9.20      1.62 o 
  -2   9   2       64.26       65.58      4.29 o 
  -1   9   2      228.27      227.05      6.67 o 
   0   9   2      223.56      194.85      8.49 o 
   1   9   2       70.62       61.91      5.76 o 
   2   9   2       62.43       53.70      2.93 o 
   3   9   2      134.47      108.73      3.94 o 
   4   9   2        3.30        3.85      3.09 o 
   5   9   2      835.00      791.96     37.48 o 
   6   9   2      111.89       92.05      5.54 o 
   7   9   2        8.72        7.32      3.81 o 
   8   9   2       16.83       20.95      4.34 o 
   9   9   2        0.59        2.28      3.90 o 
  10   9   2       49.78       78.60      8.86 o 
  11   9   2       10.03        5.25      4.44 o 
  12   9   2        7.87        4.88      6.67 o 
 -13  10   2        9.28       10.99      3.80 o 
 -12  10   2       81.19       88.24      7.88 o 
 -11  10   2       18.20       21.23      4.16 o 
 -10  10   2      107.65      117.95      6.61 o 
  -9  10   2        2.93        4.60      4.79 o 
  -8  10   2        0.94       -1.54      4.36 o 
  -7  10   2      201.46      210.24      9.62 o 
  -6  10   2     1082.46      996.61     32.82 o 
  -5  10   2        2.03        5.59      2.30 o 
  -4  10   2     2311.24     2269.45     59.91 o 
  -3  10   2      874.23      849.55     25.09 o 
  -2  10   2      272.43      281.76     13.34 o 
  -1  10   2      131.67       92.25      5.09 o 
   0  10   2       28.28       28.44      2.78 o 
   1  10   2       87.80       71.37      3.12 o 
   2  10   2       39.23       50.78      2.77 o 
   3  10   2       18.20       18.43      1.63 o 
   4  10   2      135.14      116.68      8.08 o 
   5  10   2       33.24       22.03      4.17 o 
   6  10   2       39.49       34.28      4.90 o 
   7  10   2       73.82       64.86      6.16 o 
   8  10   2        2.27       -0.77      3.81 o 
   9  10   2      141.18      135.99      9.52 o 
  10  10   2        0.14        2.08      4.26 o 
  11  10   2       12.26       19.80      5.78 o 
 -12  11   2        0.01       -0.35      5.35 o 
 -11  11   2       50.96       48.10      4.33 o 
 -10  11   2       21.52       21.21      3.46 o 
  -9  11   2       77.70       88.30      5.89 o 
  -8  11   2       60.34       83.40      5.93 o 
  -7  11   2      597.71      557.79     22.13 o 
  -6  11   2      454.39      474.84     19.11 o 
  -5  11   2      349.80      338.32     12.15 o 
  -4  11   2       21.22       17.06      2.75 o 
  -3  11   2       30.95       36.48      3.06 o 
  -2  11   2      137.09      149.00      7.45 o 
  -1  11   2     1177.40     1081.23     28.97 o 
   1  11   2       14.80       68.28      8.98 o 
   2  11   2      358.84      331.16     11.63 o 
   3  11   2       94.10      107.22      8.39 o 
   4  11   2      231.71      220.13     12.52 o 
   5  11   2       69.75       54.61      5.63 o 
   6  11   2       24.90       20.94      4.44 o 
   7  11   2       16.47       15.40      4.36 o 
   8  11   2       17.28       20.99      4.81 o 
   9  11   2       36.75       26.94      5.08 o 
  10  11   2       22.74       20.41      5.08 o 
 -12  12   2       54.05       59.21      6.90 o 
 -11  12   2        6.68        8.80      3.23 o 
 -10  12   2        0.06        4.41      3.07 o 
  -9  12   2        0.21        4.25      3.11 o 
  -8  12   2       66.04       81.93      6.76 o 
  -7  12   2      427.15      437.81     17.87 o 
  -6  12   2        5.49        7.21      3.16 o 
  -5  12   2        0.55       -1.98      2.86 o 
  -4  12   2      120.48      150.04     10.40 o 
  -3  12   2      193.12      231.51     16.56 o 
  -2  12   2      237.01      256.29     13.70 o 
  -1  12   2      943.91      914.10     30.22 o 
   0  12   2       39.10       44.15      6.16 o 
   1  12   2       26.03       31.07      3.32 o 
   2  12   2       32.06       24.42      3.05 o 
   3  12   2       46.44       43.28      4.21 o 
   4  12   2       72.28       61.24      5.90 o 
   5  12   2        0.03        2.43      3.98 o 
   6  12   2       21.11       24.71      4.90 o 
   7  12   2       12.99        8.59      6.29 o 
   8  12   2        0.82        3.39      4.26 o 
   9  12   2       26.90       31.20      5.63 o 
  10  12   2       26.58       12.71      7.32 o 
 -11  13   2       13.52       16.68      7.44 o 
 -10  13   2        2.20       -0.74      3.05 o 
  -9  13   2       19.52       24.22      3.73 o 
  -8  13   2       56.65       55.82      4.72 o 
  -7  13   2       31.73       39.43      4.26 o 
  -6  13   2        0.74        0.50      3.15 o 
  -5  13   2       51.43       44.55      4.14 o 
  -4  13   2        5.37       13.87      7.19 o 
  -3  13   2       98.24       89.58      6.97 o 
  -2  13   2        2.37        8.80      3.62 o 
  -1  13   2       27.14       25.01      3.35 o 
   0  13   2        4.59       13.16      2.96 o 
   1  13   2       58.63       63.35      6.22 o 
   2  13   2      117.65      128.11      6.93 o 
   3  13   2       26.38       20.18      3.11 o 
   4  13   2        6.63        5.68      4.08 o 
   5  13   2       25.12       33.66      5.26 o 
   6  13   2       10.15        7.13      4.42 o 
   7  13   2        0.22       -0.80      4.44 o 
   8  13   2       22.44       13.54      5.07 o 
  -9  14   2        0.70       -1.26      4.11 o 
  -8  14   2       21.30       28.87      4.81 o 
  -7  14   2       14.63       20.34      4.60 o 
  -6  14   2        2.73        7.83      3.98 o 
  -5  14   2      100.63      111.55      8.16 o 
  -4  14   2        0.13        9.50      5.65 o 
  -3  14   2       70.82       86.58      7.26 o 
  -2  14   2        0.62        8.15      3.72 o 
  -1  14   2       13.76       14.77      3.98 o 
   0  14   2        1.42       -0.77      3.39 o 
   1  14   2        0.28       -0.64      3.98 o 
   2  14   2       10.99       13.04      3.13 o 
   3  14   2        0.07        1.61      2.79 o 
   4  14   2        0.38       -2.41      4.06 o 
   5  14   2       30.57       25.80      5.35 o 
   6  14   2        0.97       -4.53      4.53 o 
   7  14   2        0.04       -4.71      4.71 o 
  -8  15   2        5.57       12.40      4.25 o 
  -7  15   2        1.56        3.05      4.24 o 
  -6  15   2       38.76       37.32      5.25 o 
  -5  15   2       27.88       40.66      5.25 o 
  -4  15   2        1.40        1.31      4.49 o 
  -3  15   2        0.77       -3.07      3.90 o 
  -2  15   2        0.11        4.17      3.98 o 
  -1  15   2       10.90       12.73      4.16 o 
   0  15   2        4.16        0.36      3.69 o 
   1  15   2        0.17        0.39      5.39 o 
   2  15   2        7.43       10.62      3.88 o 
   3  15   2       17.01       22.73      4.08 o 
   4  15   2       81.53       99.08     12.58 o 
   5  15   2        1.94        0.77      6.93 o 
   6  15   2        2.26        4.11      7.44 o 
  -5  16   2        0.00        1.91      4.49 o 
  -4  16   2        0.00       -1.93      4.26 o 
  -3  16   2        5.94       18.12      4.75 o 
  -2  16   2       26.07       43.90     12.96 o 
  -1  16   2       77.25      108.17      8.34 o 
   0  16   2       55.65       92.64     10.01 o 
   1  16   2       42.49       70.68     15.53 o 
   2  16   2       37.96       63.79      5.98 o 
   3  16   2        3.08        8.64      3.73 o 
 -17   1   3        0.64        0.20      4.44 o 
 -16   1   3        0.56       -4.08      4.08 o 
 -15   1   3        5.38        8.01      4.26 o 
 -14   1   3        0.76        5.09      4.67 o 
 -13   1   3       27.38       33.41      3.11 o 
 -12   1   3      259.08      255.40      9.50 o 
 -11   1   3        0.01       -0.10      1.97 o 
 -10   1   3       76.30       86.74      3.32 o 
  -9   1   3       52.48       61.52      3.15 o 
  -8   1   3     4067.80     3855.79     93.64 o 
  -7   1   3     2504.23     2551.79     62.11 o 
  -6   1   3     2657.47     2410.26     54.82 o 
  -5   1   3     1082.14     1008.87     23.16 o 
  -4   1   3     1076.88     1010.77     23.15 o 
  -3   1   3     1829.72     2082.60     50.42 o 
  -2   1   3        1.53        2.15      0.75 o 
  -1   1   3     3211.86     5622.85    182.97 o 
   0   1   3       61.31       64.61      2.92 o 
   1   1   3     8049.39     8947.46    254.99 o 
   2   1   3     1966.04     2168.75     58.05 o 
   3   1   3      126.22      127.61      3.86 o 
   4   1   3      912.89      977.91     23.82 o 
   5   1   3      794.26      818.41     23.79 o 
   6   1   3      467.92      473.67     14.03 o 
   7   1   3       74.48       83.07      5.08 o 
   8   1   3       92.40       75.44      3.37 o 
   9   1   3       47.91       43.21      2.71 o 
  10   1   3        1.02        0.33      2.82 o 
  11   1   3        3.33        2.52      2.99 o 
  12   1   3        2.57        0.14      3.25 o 
  13   1   3        0.67       -0.77      3.51 o 
  14   1   3        3.40       10.12      3.98 o 
 -17   2   3        1.85        2.95      4.72 o 
 -16   2   3       15.95        8.34      4.54 o 
 -15   2   3       14.81       17.30      4.44 o 
 -14   2   3       57.98       60.57      4.74 o 
 -13   2   3       55.57       60.80      3.96 o 
 -12   2   3       88.26      166.28      7.90 o 
 -11   2   3      292.02      289.87      8.59 o 
 -10   2   3       82.69       88.04      3.97 o 
  -9   2   3     1020.50     1009.98     27.00 o 
  -8   2   3     1398.11     1419.28     37.52 o 
  -7   2   3      676.68      659.68     15.42 o 
  -6   2   3     4428.33     4421.57    100.14 o 
  -5   2   3        0.59        0.06      0.90 o 
  -4   2   3        2.77        4.38      0.83 o 
  -3   2   3       30.38       30.07      1.68 o 
  -2   2   3     2830.66     3168.50     81.24 o 
  -1   2   3     1196.25     1292.59     26.48 o 
   0   2   3      168.82      130.14      4.52 o 
   1   2   3      255.83      241.71      9.14 o 
   2   2   3       79.65       65.95      2.79 o 
   3   2   3     2698.66     2906.39     65.95 o 
   4   2   3      469.15      452.29     10.52 o 
   5   2   3      466.18      416.58     11.26 o 
   6   2   3       66.08       71.05      3.02 o 
   7   2   3      210.13      248.89      8.17 o 
   8   2   3       27.53       25.54      1.90 o 
   9   2   3        4.85        9.27      3.88 o 
  10   2   3       51.98       45.97      3.75 o 
  11   2   3        5.11        1.52      2.89 o 
  12   2   3        1.67        2.76      4.24 o 
  13   2   3       13.75       14.81      3.70 o 
  14   2   3       47.49       47.61      5.11 o 
 -16   3   3        1.49        1.03      4.36 o 
 -15   3   3        0.00        5.32      4.16 o 
 -14   3   3        4.47       10.14      3.25 o 
 -13   3   3       39.11       42.95      4.05 o 
 -12   3   3       29.83       34.97      4.47 o 
 -11   3   3       17.03       16.67      3.54 o 
 -10   3   3        0.57        8.51      1.83 o 
  -9   3   3      342.81      319.56     17.26 o 
  -8   3   3      293.38      306.71      9.98 o 
  -7   3   3        0.22       -1.11      1.11 o 
  -6   3   3      572.88      576.74     12.09 o 
  -5   3   3      276.66      255.64      5.63 o 
  -4   3   3       14.68       14.14      0.91 o 
  -3   3   3      756.70      846.66     18.50 o 
  -2   3   3      258.96      295.84     10.79 o 
  -1   3   3       46.78       49.37      3.97 o 
   0   3   3      581.55      613.32     14.09 o 
   1   3   3      202.00      198.65      9.47 o 
   2   3   3      160.32      196.01      6.24 o 
   3   3   3      327.83      327.61     10.01 o 
   4   3   3     2261.53     2219.45     64.26 o 
   5   3   3        4.55        7.35      0.81 o 
   6   3   3        0.01        0.73      0.97 o 
   7   3   3      383.47      369.45     10.17 o 
   8   3   3       68.37       70.44      3.80 o 
   9   3   3       11.59        5.14      1.78 o 
  10   3   3        0.70        1.50      2.97 o 
  11   3   3        3.02        3.69      2.80 o 
  12   3   3        1.87        1.28      3.59 o 
  13   3   3       15.73       19.16      3.61 o 
 -16   4   3       16.68       13.35      4.90 o 
 -15   4   3       15.46       18.70      3.70 o 
 -14   4   3      110.15      101.29      6.51 o 
 -13   4   3       64.26       64.06      6.04 o 
 -12   4   3        4.53        3.97      2.10 o 
 -11   4   3      181.55      157.39      6.61 o 
 -10   4   3       24.48       25.31      2.22 o 
  -9   4   3      102.97      119.65      7.58 o 
  -8   4   3        1.28        2.91      1.55 o 
  -7   4   3       13.89        7.72      1.85 o 
  -6   4   3       30.47       44.97      3.57 o 
  -5   4   3        1.47       -1.19      1.19 o 
  -4   4   3       47.07       50.47      1.81 o 
  -3   4   3      110.45      104.03      2.80 o 
  -2   4   3      875.71      847.29     18.37 o 
  -1   4   3      130.21      165.32      4.20 o 
   0   4   3      421.43      351.31      9.33 o 
   1   4   3     3737.35     3720.70    119.33 o 
   2   4   3      117.76      121.27      4.72 o 
   3   4   3      906.21      947.78     31.21 o 
   4   4   3        0.41        2.25      1.36 o 
   5   4   3       21.89       17.33      1.83 o 
   6   4   3      661.19      638.76     24.60 o 
   7   4   3        1.06        0.00      1.52 o 
   8   4   3      434.78      435.83     14.91 o 
   9   4   3       27.59       22.56      2.78 o 
  10   4   3      146.68      145.71      7.17 o 
  11   4   3       14.03       19.71      4.62 o 
  12   4   3      385.23      415.15     20.37 o 
  13   4   3       26.56       37.39      4.24 o 
 -16   5   3        0.50        0.00      4.36 o 
 -15   5   3       29.20       28.89      4.20 o 
 -14   5   3        0.04        2.82      3.26 o 
 -13   5   3       30.94       35.88      3.36 o 
 -12   5   3       46.10       42.47      3.94 o 
 -11   5   3       31.21       30.29      2.84 o 
 -10   5   3       37.03       31.48      2.44 o 
  -9   5   3      273.11      266.43      8.63 o 
  -8   5   3       81.80       74.60      3.65 o 
  -7   5   3      187.10      176.45      6.06 o 
  -6   5   3       49.02       54.15      2.51 o 
  -5   5   3      697.12      729.58     19.54 o 
  -4   5   3       21.43       18.96      1.11 o 
  -3   5   3     2488.08     2556.51     55.02 o 
  -2   5   3      152.47      152.65      3.75 o 
  -1   5   3      211.38      245.89      8.88 o 
   0   5   3     3339.03     3327.03     75.39 o 
   1   5   3       29.35       30.57      2.36 o 
   2   5   3      996.41      990.56     32.34 o 
   3   5   3        9.77       12.40      2.37 o 
   4   5   3       35.70       30.35      2.19 o 
   5   5   3       42.00       45.08      2.91 o 
   6   5   3       24.93       24.60      3.45 o 
   7   5   3      274.08      249.63     13.16 o 
   8   5   3      290.91      258.35     13.70 o 
   9   5   3       70.44       57.80      5.72 o 
  10   5   3      172.08      182.26     11.07 o 
  11   5   3      176.29      180.45     15.66 o 
  12   5   3       93.27       95.23     11.55 o 
  13   5   3       29.04       37.22      7.70 o 
 -16   6   3        7.49        8.09      4.72 o 
 -15   6   3       12.54       17.77      3.83 o 
 -14   6   3       40.28       42.37      4.43 o 
 -13   6   3       42.44       38.00      3.42 o 
 -12   6   3       27.05       24.23      3.54 o 
 -11   6   3      151.74      128.89      6.84 o 
 -10   6   3        0.05       -1.67      1.85 o 
  -9   6   3        1.26        6.38      2.26 o 
  -8   6   3       49.61       57.27      3.17 o 
  -7   6   3        0.45       -1.51      1.51 o 
  -6   6   3        6.84        4.43      1.89 o 
  -5   6   3      301.71      346.57      8.99 o 
  -4   6   3       45.91       56.40      2.36 o 
  -3   6   3      137.07      135.16      6.27 o 
  -2   6   3     5506.26     5709.02    149.28 o 
  -1   6   3       60.25       95.45      9.37 o 
   0   6   3      445.72      470.34     11.75 o 
   1   6   3      740.38      696.12     17.14 o 
   2   6   3      789.09      732.04     34.12 o 
   3   6   3        0.02        1.16      2.36 o 
   4   6   3        2.83        1.97      1.73 o 
   5   6   3      155.42      133.92      6.57 o 
   6   6   3      107.43       89.36      6.12 o 
   7   6   3      101.81       74.24      6.44 o 
   8   6   3      231.44      224.10     12.43 o 
   9   6   3      121.61      135.67      9.08 o 
  10   6   3       84.43      105.24     10.91 o 
  11   6   3       86.32       89.84     11.04 o 
  12   6   3       44.31       40.30      7.96 o 
  13   6   3       21.84       24.13      7.44 o 
 -15   7   3        0.03        1.14      3.50 o 
 -14   7   3       40.56       38.62      4.32 o 
 -13   7   3       27.07       30.07      3.28 o 
 -12   7   3        6.46        6.13      3.02 o 
 -11   7   3       47.32       40.20      3.95 o 
 -10   7   3       70.29       83.40      4.69 o 
  -9   7   3      110.34      101.49      4.47 o 
  -8   7   3      396.06      423.28     13.04 o 
  -7   7   3       59.87       61.26      3.37 o 
  -6   7   3      390.95      378.23     10.64 o 
  -5   7   3      323.51      312.14      8.23 o 
  -4   7   3       16.35       22.72      1.42 o 
  -3   7   3        7.20        4.59      1.82 o 
  -2   7   3      419.09      465.66     12.68 o 
  -1   7   3       29.26       46.70      4.96 o 
   0   7   3      440.38      368.86     10.13 o 
   1   7   3      120.67       77.29      2.48 o 
   2   7   3       50.20       51.19      4.63 o 
   3   7   3      102.30       93.79      7.19 o 
   4   7   3       34.31       28.48      2.64 o 
   5   7   3        0.70       -1.17      1.87 o 
   6   7   3        0.04       -2.80      2.80 o 
   7   7   3       40.16       37.31      4.54 o 
   8   7   3      247.63      226.52     12.70 o 
   9   7   3      427.49      408.43     20.60 o 
  10   7   3      138.35      134.89      9.26 o 
  11   7   3        0.80       -0.51      5.65 o 
  12   7   3       36.55       33.88      7.70 o 
 -15   8   3        6.01        5.28      3.77 o 
 -14   8   3        0.03       -1.76      2.76 o 
 -13   8   3        0.28       -1.24      3.09 o 
 -12   8   3        6.33        5.22      3.13 o 
 -11   8   3       64.93       68.62      5.26 o 
 -10   8   3       15.44       25.44      5.02 o 
  -9   8   3        1.04        2.58      4.42 o 
  -8   8   3       69.60       66.77      3.59 o 
  -7   8   3        4.55       -1.28      2.03 o 
  -6   8   3       35.02       36.56      1.87 o 
  -5   8   3        6.46        2.96      1.16 o 
  -4   8   3       40.51       48.23      3.65 o 
  -3   8   3      209.49      207.02      6.20 o 
  -2   8   3       32.25       46.53      3.41 o 
  -1   8   3      127.08      150.26      4.69 o 
   0   8   3      224.85      231.29      6.68 o 
   1   8   3      106.01      120.63      4.13 o 
   2   8   3        3.40       -0.57      2.45 o 
   3   8   3       27.71       25.56      3.63 o 
   4   8   3       11.58        6.67      3.09 o 
   5   8   3        7.13       28.83      9.63 o 
   6   8   3      158.16      141.92      7.30 o 
   7   8   3       46.93       57.50      5.63 o 
   8   8   3        1.03        7.44      3.81 o 
   9   8   3       97.49       91.51      7.62 o 
  10   8   3        4.29        3.24      4.36 o 
  11   8   3       17.73       11.04      6.42 o 
  12   8   3       13.74        8.47      6.67 o 
 -14   9   3        0.62       -2.81      2.81 o 
 -13   9   3       10.29        9.79      3.51 o 
 -12   9   3        5.42       10.22      5.46 o 
 -11   9   3       69.72       60.30      5.68 o 
 -10   9   3        8.40       25.55     10.27 o 
  -9   9   3      113.63      127.15      7.05 o 
  -8   9   3      543.74      502.66     17.29 o 
  -7   9   3       30.12       27.63      2.44 o 
  -6   9   3       21.88       20.86      1.80 o 
  -5   9   3      928.80      863.06     21.60 o 
  -4   9   3      249.54      245.98      6.79 o 
  -3   9   3      173.10      167.09      4.92 o 
  -2   9   3       49.62       78.67      4.69 o 
  -1   9   3      173.65      175.97      5.39 o 
   0   9   3      213.40      179.23      5.44 o 
   1   9   3       84.40       88.43      4.17 o 
   2   9   3        5.18        3.19      2.21 o 
   3   9   3       15.95       11.62      3.35 o 
   4   9   3      509.71      488.87     23.96 o 
   5   9   3        0.48       -0.83      2.43 o 
   6   9   3      191.04      174.39      8.80 o 
   7   9   3      100.52       77.41      6.97 o 
   8   9   3        8.84       30.86      4.72 o 
   9   9   3        4.34        0.60      3.98 o 
  10   9   3        2.23        1.06      4.24 o 
  11   9   3       10.72       14.31      5.26 o 
 -13  10   3        0.04        0.82      3.27 o 
 -12  10   3        8.76       15.43      3.54 o 
 -11  10   3       75.03       86.95      6.11 o 
 -10  10   3       31.80       37.38      4.04 o 
  -9  10   3      249.16      261.82     11.69 o 
  -8  10   3        0.70        8.94      3.30 o 
  -7  10   3       46.85       46.40      4.07 o 
  -6  10   3      184.84      181.26      8.37 o 
  -5  10   3       18.20       23.53      3.27 o 
  -4  10   3      564.15      594.22     30.88 o 
  -3  10   3     1194.59     1191.93     29.38 o 
  -2  10   3      147.50      158.42      6.29 o 
  -1  10   3       68.88       62.46      4.73 o 
   0  10   3       17.17       17.92      1.72 o 
   1  10   3       29.44       25.80      1.99 o 
   2  10   3      132.07      111.25      4.63 o 
   3  10   3      116.34      106.15      7.80 o 
   4  10   3       68.67       60.05      5.72 o 
   5  10   3      253.20      237.08     10.82 o 
   6  10   3        0.63        0.29      3.72 o 
   7  10   3      183.73      184.77     11.43 o 
   8  10   3        3.94        2.05      3.99 o 
   9  10   3        2.97        4.76      4.26 o 
  10  10   3       15.31       13.15      4.89 o 
  11  10   3        5.53       12.06      7.19 o 
 -13  11   3        8.04        7.45      3.58 o 
 -12  11   3        4.64       19.56      5.07 o 
 -11  11   3       15.29       28.03      8.36 o 
 -10  11   3       47.97       49.78      4.49 o 
  -9  11   3       46.30       40.10      4.18 o 
  -8  11   3        1.07        2.56      5.02 o 
  -7  11   3      257.23      240.47     10.86 o 
  -6  11   3      232.52      216.73     12.02 o 
  -5  11   3      409.66      387.16     13.70 o 
  -4  11   3       36.86       37.21      3.87 o 
  -3  11   3       19.52       28.71      3.51 o 
  -2  11   3      179.28      177.64      8.49 o 
  -1  11   3      185.35      192.23     12.02 o 
   0  11   3       19.15       28.42      4.65 o 
   1  11   3       23.64       18.86      2.23 o 
   2  11   3        2.20        1.51      1.63 o 
   3  11   3       51.13       51.78      5.45 o 
   4  11   3       77.05       63.52      5.99 o 
   5  11   3        9.79       15.94      4.26 o 
   6  11   3       57.36       45.04      5.53 o 
   7  11   3       13.98       14.36      4.63 o 
   8  11   3        2.55        7.54      4.44 o 
   9  11   3        0.22       -4.26      4.26 o 
  10  11   3        0.02       -0.59      5.26 o 
 -12  12   3       22.51       31.50      4.55 o 
 -11  12   3       62.11       86.04      7.31 o 
 -10  12   3       97.07       94.51      6.51 o 
  -9  12   3       11.15       13.24      3.49 o 
  -8  12   3       10.66        3.81      3.31 o 
  -7  12   3       11.65        8.70      3.51 o 
  -6  12   3        5.88        2.94      6.63 o 
  -5  12   3       43.23       42.60     11.29 o 
  -4  12   3      296.36      273.75     10.36 o 
  -3  12   3        0.03        9.97      2.92 o 
  -2  12   3       32.89       30.95      3.55 o 
  -1  12   3        0.29       13.02      2.87 o 
   0  12   3      170.71      161.37      7.88 o 
   1  12   3       67.46      101.42      5.89 o 
   2  12   3       42.97       39.20      3.46 o 
   3  12   3        4.14        4.54      3.90 o 
   4  12   3        5.33        4.51      3.98 o 
   5  12   3        5.66        9.75      4.26 o 
   6  12   3        0.14       -3.03      4.08 o 
   7  12   3       22.95       19.36      6.16 o 
   8  12   3        0.71        2.82      4.54 o 
   9  12   3        0.70       -0.24      4.71 o 
 -11  13   3       36.02       39.60      4.45 o 
 -10  13   3       86.71      116.45      7.35 o 
  -9  13   3        0.04        2.95      3.43 o 
  -8  13   3        0.08       -0.96      3.25 o 
  -7  13   3       21.61       22.44      4.75 o 
  -6  13   3        8.01       -0.16      6.67 o 
  -5  13   3       27.61       22.86      4.44 o 
  -4  13   3        2.65        6.20      7.06 o 
  -3  13   3       54.37       58.89      5.72 o 
  -2  13   3       48.64       45.26      4.03 o 
  -1  13   3       23.19       31.51      4.53 o 
   0  13   3      145.63      160.83      8.20 o 
   1  13   3      127.01      144.09     14.08 o 
   2  13   3       12.00       17.08      3.18 o 
   3  13   3        2.56        2.84      3.90 o 
   4  13   3        6.91        6.53      4.26 o 
   5  13   3        0.23        0.54      4.24 o 
   6  13   3       14.53       12.71      4.90 o 
   7  13   3        4.97        3.57      4.71 o 
   8  13   3        0.92       -2.28      4.71 o 
  -9  14   3       53.90       60.39      6.21 o 
  -8  14   3        0.56       -0.77      4.31 o 
  -7  14   3        0.00       -5.01      5.01 o 
  -6  14   3        2.05        0.03      3.98 o 
  -5  14   3        0.20       -3.27      3.72 o 
  -4  14   3        0.93       -1.89      3.80 o 
  -3  14   3        3.66        1.32      3.80 o 
  -2  14   3        6.65        8.61      3.80 o 
  -1  14   3       25.11       23.69      4.19 o 
   0  14   3       22.60       23.00      4.07 o 
   1  14   3        3.57        3.60      2.97 o 
   2  14   3        0.06       -2.34      2.67 o 
   3  14   3       12.92       15.08      4.60 o 
   4  14   3        0.19       -4.08      7.32 o 
   5  14   3        3.25       -1.19      4.71 o 
   6  14   3        5.55        4.72      4.99 o 
  -8  15   3       12.07       21.01      4.86 o 
  -7  15   3        0.05       -0.75      8.86 o 
  -6  15   3        6.64        5.13      4.44 o 
  -5  15   3       17.72       12.99      4.53 o 
  -4  15   3       12.66       12.71      4.54 o 
  -3  15   3       10.44        5.26      4.16 o 
  -2  15   3        4.31        7.56      4.06 o 
  -1  15   3        4.99        6.06      3.98 o 
   0  15   3       25.79       31.41      4.56 o 
   1  15   3        7.45       19.32      3.99 o 
   2  15   3       69.37       91.59      9.75 o 
   3  15   3       15.46       29.01      7.70 o 
   4  15   3       24.78       26.70      8.21 o 
   5  15   3       16.50       17.20      7.96 o 
  -5  16   3       16.01       15.91      4.90 o 
  -4  16   3        0.70       14.34     10.91 o 
  -3  16   3       52.93       70.03      6.71 o 
  -2  16   3        0.01        6.76      6.67 o 
  -1  16   3       15.96       31.18      5.65 o 
   0  16   3       59.62       73.11      6.53 o 
   1  16   3        6.31       15.31      7.96 o 
   2  16   3        0.77        8.98      7.44 o 
 -17   0   4        2.43        7.44      6.67 o 
 -16   0   4       26.83       25.16      7.19 o 
 -15   0   4       89.64       74.95     10.01 o 
 -14   0   4        0.98       82.65      9.75 o 
 -13   0   4      196.43      223.69     12.43 o 
 -12   0   4        1.27       10.04      9.02 o 
 -11   0   4      205.25      376.26     51.34 o 
 -10   0   4      420.48      451.50     17.93 o 
  -9   0   4     5073.71     5097.24    188.81 o 
  -8   0   4    12480.51    12325.34    456.11 o 
  -7   0   4      484.76      508.54     17.07 o 
  -6   0   4        5.64       -2.26      2.26 o 
  -5   0   4       67.04       60.89      3.30 o 
  -4   0   4     2077.59     2083.57     66.96 o 
  -3   0   4     1451.84     2142.97     69.80 o 
  -2   0   4     3373.04     6343.95    203.43 o 
  -1   0   4     3783.83     5522.48    176.86 o 
   0   0   4      913.79     1113.96     32.50 o 
   1   0   4     3009.55     3295.55     95.10 o 
   2   0   4     1778.58     2169.78     99.00 o 
   3   0   4     6394.23     7062.54    225.57 o 
   4   0   4      130.40      163.79      6.77 o 
   5   0   4       24.89       27.29      2.17 o 
   6   0   4        0.44        2.62      1.53 o 
   7   0   4      108.36      116.49      5.53 o 
   8   0   4       15.20       10.36      2.63 o 
   9   0   4        2.18        4.36      3.85 o 
  10   0   4       57.60       81.11      8.73 o 
  11   0   4       27.86       53.13      6.93 o 
  12   0   4       47.28       57.24      7.44 o 
  13   0   4       28.48       36.71      6.42 o 
 -17   1   4       35.25       42.55      5.90 o 
 -16   1   4        4.61        2.61      4.26 o 
 -15   1   4        6.60       15.40     13.22 o 
 -14   1   4      189.67      180.59      7.70 o 
 -13   1   4       75.44       91.62      7.17 o 
 -12   1   4      135.12      117.43      5.14 o 
 -11   1   4     1478.34     1465.16     39.00 o 
 -10   1   4      224.06      246.83     15.08 o 
  -9   1   4     1024.82     1061.55     57.47 o 
  -8   1   4     1798.18     1832.36     90.57 o 
  -7   1   4      893.39      923.61     22.85 o 
  -6   1   4     2001.44     2068.50     47.17 o 
  -5   1   4       50.71       54.63      2.18 o 
  -4   1   4      109.78      134.19      3.65 o 
  -3   1   4     1739.97     2325.75     76.85 o 
  -2   1   4      118.10      200.72      4.74 o 
  -1   1   4     4324.83     7766.31    253.71 o 
   0   1   4     2474.84     3401.04    139.06 o 
   1   1   4       67.75       80.64      2.50 o 
   2   1   4     3110.56     3384.13     82.39 o 
   3   1   4     2118.83     2199.44     53.59 o 
   4   1   4      148.29      168.52      7.61 o 
   5   1   4       23.14       31.82      1.63 o 
   6   1   4        1.52        0.55      1.63 o 
   7   1   4       25.23       22.47      4.62 o 
   8   1   4        0.09       -0.16      1.33 o 
  10   1   4       80.09       89.39     11.17 o 
  11   1   4       75.99       91.95     10.40 o 
  12   1   4       62.33       81.61      6.71 o 
  13   1   4        4.02       13.07      3.80 o 
 -17   2   4        1.04        3.61      8.47 o 
 -16   2   4        0.85        3.30      4.34 o 
 -15   2   4       14.68       19.89      4.27 o 
 -14   2   4        1.96        1.06      3.72 o 
 -13   2   4       70.23       80.45      5.07 o 
 -12   2   4       37.61       41.82      6.80 o 
 -11   2   4      368.43      362.03     18.15 o 
 -10   2   4       77.89       72.94      6.09 o 
  -9   2   4      364.15      383.68     21.04 o 
  -8   2   4     1019.16     1085.41     28.94 o 
  -7   2   4     1017.80      961.13     23.74 o 
  -6   2   4      468.03      491.11     11.57 o 
  -5   2   4       73.35       72.39      2.49 o 
  -4   2   4      296.17      279.51      6.84 o 
  -3   2   4       67.56       63.27      3.87 o 
  -2   2   4      305.48      394.03      9.39 o 
  -1   2   4      288.99      365.80     16.74 o 
   0   2   4       75.99       69.38      3.60 o 
   1   2   4      631.38      676.44     16.64 o 
   2   2   4       14.82       14.36      0.90 o 
   3   2   4      587.51      605.28     14.06 o 
   4   2   4      502.44      397.21      9.39 o 
   5   2   4       14.94       11.39      1.14 o 
   6   2   4       58.32       63.16      2.64 o 
   7   2   4      335.36      310.84      8.75 o 
   8   2   4       19.71       24.30      2.20 o 
   9   2   4      210.08      352.52     17.61 o 
  10   2   4       37.48       80.99     13.99 o 
  11   2   4        4.23       14.24      7.06 o 
  12   2   4       12.36       21.88      3.64 o 
  13   2   4       11.58       15.07      5.01 o 
 -17   3   4        8.88        2.42      4.75 o 
 -16   3   4        0.36       -0.48      4.26 o 
 -15   3   4        7.50        6.31      3.35 o 
 -14   3   4        3.33        5.36      2.76 o 
 -13   3   4       91.17       98.83      6.19 o 
 -12   3   4      120.13      112.41      5.51 o 
 -11   3   4      254.38      233.19     15.88 o 
 -10   3   4      315.57      325.80     10.40 o 
  -9   3   4        1.15        3.80      2.15 o 
  -8   3   4      160.50      166.24      5.88 o 
  -7   3   4       97.64       99.75      4.16 o 
  -6   3   4      480.34      485.85     11.56 o 
  -5   3   4      520.88      534.29     11.86 o 
  -4   3   4       24.90       21.60      1.15 o 
  -3   3   4        4.11        4.21      0.85 o 
  -2   3   4     2121.56     2470.55     50.45 o 
  -1   3   4       70.64       39.51      1.83 o 
   0   3   4      319.74      360.09     11.20 o 
   1   3   4      437.17      401.92     19.09 o 
   2   3   4      811.87      848.54     24.78 o 
   3   3   4       11.57       14.37      1.74 o 
   4   3   4      112.01      101.24      3.39 o 
   5   3   4      143.37      141.22      4.41 o 
   6   3   4        4.00        3.79      1.15 o 
   7   3   4       13.01       13.21      1.62 o 
   8   3   4      114.31      124.40     11.96 o 
   9   3   4      613.53      585.21     36.05 o 
  10   3   4      213.28      220.89     11.68 o 
  11   3   4       13.30       20.01      5.01 o 
  12   3   4       27.13       31.55      3.85 o 
  13   3   4       18.35       22.68      5.26 o 
 -16   4   4        3.70       -1.20      4.44 o 
 -15   4   4        8.66        4.24      3.46 o 
 -14   4   4      112.61      115.38      6.82 o 
 -13   4   4        2.67        3.39      3.22 o 
 -12   4   4      104.45      112.62      7.74 o 
 -11   4   4      389.18      401.72     15.04 o 
 -10   4   4       40.67       39.64      4.33 o 
  -9   4   4      110.86      103.13      4.40 o 
  -8   4   4       11.31       10.74      1.35 o 
  -7   4   4      294.74      269.17      8.40 o 
  -6   4   4       46.98       57.14      2.24 o 
  -5   4   4      639.44      687.73     16.05 o 
  -4   4   4      100.96      102.11      2.65 o 
  -3   4   4      747.76      804.64     17.58 o 
  -2   4   4        3.13       36.31      6.03 o 
  -1   4   4     2112.32     2202.41     57.79 o 
   0   4   4      282.73      304.75      7.24 o 
   1   4   4      161.00      165.05      6.18 o 
   2   4   4       12.80       13.35      1.65 o 
   3   4   4      270.13      270.53      9.62 o 
   4   4   4      307.14      296.80     10.49 o 
   5   4   4       32.61       35.78      2.51 o 
   6   4   4      666.12      632.97     24.45 o 
   7   4   4      108.77       97.05      5.94 o 
   8   4   4      560.74      522.63     25.32 o 
  10   4   4        1.83        6.16      5.13 o 
  11   4   4      100.44       96.00     10.78 o 
  12   4   4        4.18        8.47      6.16 o 
 -16   5   4       72.86       67.30      6.79 o 
 -15   5   4        5.22        9.37      3.63 o 
 -14   5   4      245.05      238.26      9.50 o 
 -13   5   4        4.33        3.54      3.40 o 
 -12   5   4        4.75        6.06      2.52 o 
 -11   5   4      234.85      226.29      9.23 o 
 -10   5   4        0.10       -1.85      1.85 o 
  -9   5   4      150.93      120.08      4.82 o 
  -8   5   4       86.23       66.06      3.46 o 
  -7   5   4       41.48       38.79      2.16 o 
  -6   5   4     1294.56     1317.45     34.95 o 
  -5   5   4      669.23      730.63     19.67 o 
  -4   5   4       25.14       22.47      1.44 o 
  -3   5   4     2332.49     2609.79     63.52 o 
  -2   5   4     1635.58     1922.22     43.75 o 
  -1   5   4     1200.52     1306.34     31.86 o 
   0   5   4       10.23       11.79      0.96 o 
   1   5   4      114.01      139.37      5.29 o 
   2   5   4      220.36      209.92      8.89 o 
   3   5   4        0.66        0.07      1.54 o 
   4   5   4      393.52      352.17     12.38 o 
   5   5   4      136.65      108.96      5.13 o 
   6   5   4        6.17       -1.77      3.85 o 
   7   5   4      337.20      284.02     14.79 o 
   8   5   4     1415.53     1280.71     59.44 o 
   9   5   4      699.74      658.67     31.67 o 
  10   5   4       15.86       16.17      5.90 o 
  11   5   4       20.56       16.43      6.16 o 
  12   5   4        0.19       -0.26      5.90 o 
 -16   6   4       30.81       32.51      4.59 o 
 -15   6   4        2.36       -0.30      2.94 o 
 -14   6   4        2.03        8.35      3.63 o 
 -13   6   4      144.86      147.90      7.80 o 
 -12   6   4        3.41        3.08      2.96 o 
 -11   6   4        3.36        3.12      2.39 o 
 -10   6   4       85.36       72.46      8.06 o 
  -9   6   4        0.27       -1.78      1.78 o 
  -8   6   4       68.63       59.20      3.16 o 
  -7   6   4      152.78      153.43      5.58 o 
  -6   6   4       86.46       87.84      3.51 o 
  -5   6   4      152.23      165.95      4.83 o 
  -4   6   4      208.95      214.11      5.91 o 
  -3   6   4      789.69      893.62     31.30 o 
  -2   6   4     3387.66     3445.34     90.35 o 
  -1   6   4      187.22      243.43     14.27 o 
   0   6   4       66.01       55.69      2.30 o 
   1   6   4      425.73      428.81     20.60 o 
   2   6   4       11.45       11.82      2.72 o 
   3   6   4        0.32       -0.37      1.89 o 
   4   6   4        3.39       -1.96      1.96 o 
   5   6   4        6.98        2.64      2.27 o 
   6   6   4      861.74      837.10     32.45 o 
   7   6   4       61.97       63.70      5.70 o 
   8   6   4        4.53        9.70      3.90 o 
   9   6   4      154.81      155.32      9.89 o 
  10   6   4        4.15       10.01      5.90 o 
  11   6   4      100.49      100.37     11.81 o 
  12   6   4        0.06       -3.34      5.90 o 
 -15   7   4        0.10       -0.56      3.03 o 
 -14   7   4       25.70       27.59      4.04 o 
 -13   7   4        3.11        3.89      3.36 o 
 -12   7   4        5.94        7.20      3.19 o 
 -11   7   4        4.24        3.62      2.85 o 
 -10   7   4        8.39        1.39      2.29 o 
  -9   7   4      463.02      426.48     13.27 o 
  -8   7   4       45.18       37.44      2.59 o 
  -7   7   4        4.86        1.18      1.74 o 
  -6   7   4     1003.55     1015.45     27.14 o 
  -5   7   4      287.34      283.72      7.63 o 
  -4   7   4       16.49       19.06      2.05 o 
  -3   7   4      725.47      710.57     19.14 o 
  -2   7   4       40.02       43.39      3.46 o 
  -1   7   4       26.79       34.38      2.79 o 
   0   7   4      234.12      235.20      7.33 o 
   1   7   4       80.91       88.31      3.70 o 
   2   7   4      155.61      153.59      8.80 o 
   3   7   4       11.63       11.47      2.99 o 
   4   7   4       10.55       11.46      2.45 o 
   5   7   4     1560.65     1483.90     56.64 o 
   6   7   4      100.96       86.31      5.67 o 
   8   7   4      262.21      270.93     14.61 o 
   9   7   4       14.51       18.27      4.26 o 
  10   7   4        6.04        4.11      5.90 o 
  11   7   4       67.35       70.33      9.75 o 
 -15   8   4        0.00       -1.92      3.10 o 
 -14   8   4        6.92        9.87      3.62 o 
 -13   8   4       40.69       45.11      4.56 o 
 -12   8   4        2.05        4.98      3.28 o 
 -11   8   4       94.51      117.54     15.43 o 
 -10   8   4       74.58       67.36      5.03 o 
  -9   8   4        9.17        6.77      2.49 o 
  -8   8   4        3.17       -2.04      2.04 o 
  -7   8   4      402.38      343.44     10.86 o 
  -6   8   4      123.74      120.34      4.04 o 
  -5   8   4       64.13       64.66      3.00 o 
  -4   8   4      286.07      279.40      8.13 o 
  -3   8   4       96.21       85.43      3.78 o 
  -2   8   4        0.37        3.71      2.70 o 
  -1   8   4      168.04      151.99      4.72 o 
   0   8   4       37.33       33.38      1.99 o 
   1   8   4        0.09        0.15      1.05 o 
   2   8   4       93.83       79.07      6.42 o 
   3   8   4       80.71       61.42      5.44 o 
   4   8   4        0.66        0.13      3.27 o 
   5   8   4        4.25        3.70      3.35 o 
   6   8   4     1024.12      981.56     38.13 o 
   7   8   4        6.96       22.01      4.26 o 
   8   8   4        4.05       11.27      4.08 o 
   9   8   4        0.86       -2.44      3.81 o 
  10   8   4       10.09       13.35      6.42 o 
  11   8   4        0.69        4.88      6.16 o 
 -14   9   4       10.00       14.82      4.43 o 
 -13   9   4       45.88       41.84      4.48 o 
 -12   9   4       43.27       59.51      4.94 o 
 -10   9   4      278.81      279.17     14.50 o 
  -9   9   4        0.09        4.88      5.13 o 
  -8   9   4      269.12      261.18      9.85 o 
  -7   9   4       34.66       21.17      3.74 o 
  -6   9   4       48.88       53.80      3.79 o 
  -5   9   4       16.04       14.06      2.49 o 
  -4   9   4      198.94      166.17      5.84 o 
  -3   9   4        1.63        2.80      1.40 o 
  -2   9   4        1.83        1.37      1.28 o 
  -1   9   4        0.01       -0.43      1.20 o 
   0   9   4        0.03       -0.14      1.19 o 
   1   9   4      149.57      127.43      5.06 o 
   2   9   4        0.02        0.77      3.09 o 
   3   9   4       50.15       51.46      4.99 o 
   4   9   4       78.69       87.63     13.22 o 
   5   9   4        7.80        8.81      4.58 o 
   6   9   4      159.94      166.57     10.65 o 
   7   9   4       56.29       56.39      5.81 o 
   8   9   4       16.05        8.56      7.96 o 
   9   9   4        3.31        5.93      4.26 o 
  10   9   4       41.18       51.00      6.08 o 
 -14  10   4       47.01       59.14      5.28 o 
 -13  10   4       36.34       48.00      5.39 o 
 -12  10   4       18.28       61.13      6.44 o 
 -11  10   4       35.61       53.06      4.75 o 
 -10  10   4      811.53      791.38     30.92 o 
  -9  10   4      194.18      212.04     10.08 o 
  -8  10   4     1181.94     1103.65     42.09 o 
  -7  10   4      219.50      216.80      8.57 o 
  -6  10   4       67.77       58.82      6.64 o 
  -5  10   4      106.88       87.80      5.37 o 
  -4  10   4        2.75        1.13      1.69 o 
  -3  10   4       93.06       76.09      3.83 o 
  -2  10   4      110.52      108.38      4.03 o 
  -1  10   4      143.97      139.36      7.26 o 
   0  10   4      182.79      175.33      6.73 o 
   1  10   4      552.35      449.84     13.53 o 
   2  10   4       39.43       43.64      6.67 o 
   3  10   4      504.53      405.12     20.51 o 
   4  10   4      186.29      182.70     11.07 o 
   5  10   4      143.71      127.21      7.21 o 
   6  10   4       25.57       29.82      4.81 o 
   7  10   4        3.94        2.30      6.03 o 
   8  10   4        6.86       16.10      6.03 o 
   9  10   4       35.86       45.46      5.99 o 
  10  10   4        5.20        5.86      4.63 o 
 -13  11   4       21.31       37.97      4.64 o 
 -12  11   4       62.14      133.20     10.16 o 
 -11  11   4      201.41      193.48      9.77 o 
 -10  11   4       65.68       90.16      6.33 o 
  -9  11   4      162.85      184.03     11.43 o 
  -8  11   4      151.81      165.98      8.59 o 
  -7  11   4        6.01       10.83      3.90 o 
  -6  11   4      234.93      235.34      9.21 o 
  -5  11   4      106.21       98.43      5.25 o 
  -4  11   4       35.47       35.17      3.06 o 
  -3  11   4       51.75       60.95      5.44 o 
  -2  11   4      722.95      666.89     22.36 o 
  -1  11   4        2.63        4.36      3.59 o 
   0  11   4       41.45       32.09      3.23 o 
   1  11   4      131.81      114.77      4.97 o 
   2  11   4       12.77       10.33      3.80 o 
   3  11   4       20.76       13.60      4.17 o 
   4  11   4        7.18       10.52      4.08 o 
   5  11   4       12.77       10.68      4.26 o 
   6  11   4       14.50       10.66      4.34 o 
   7  11   4       53.68       44.41      5.90 o 
   8  11   4       23.52       23.09      5.17 o 
   9  11   4        9.69        1.53      4.71 o 
 -12  12   4       58.17       60.61      5.21 o 
 -11  12   4      221.33      246.41     11.54 o 
 -10  12   4        1.14        8.12      4.70 o 
  -9  12   4        0.01       -1.59      3.21 o 
  -8  12   4       38.33       35.76      4.14 o 
  -7  12   4       11.55        9.13      3.25 o 
  -6  12   4       70.36       75.91      5.47 o 
  -5  12   4      269.36      255.26     11.31 o 
  -4  12   4        8.52       12.47      3.85 o 
  -3  12   4        4.42       11.22      3.37 o 
  -2  12   4       46.51       56.60      5.35 o 
  -1  12   4      313.67      276.14     11.84 o 
   0  12   4       21.38       89.58     10.52 o 
   1  12   4       27.12       31.59      3.20 o 
   2  12   4      104.20       88.06      7.62 o 
   3  12   4       15.22        5.15      3.98 o 
   4  12   4        0.01       -3.90      3.90 o 
   5  12   4        9.32        5.49      4.26 o 
   6  12   4       22.47       18.00      4.89 o 
   7  12   4        8.80       11.88      4.81 o 
   8  12   4        6.49        3.80      4.89 o 
 -11  13   4        0.23        4.36      4.42 o 
 -10  13   4       36.02       43.64      8.47 o 
  -9  13   4        9.75        7.32      4.36 o 
  -8  13   4       10.71       13.11      6.93 o 
  -7  13   4        0.20       -5.65      5.65 o 
  -6  13   4        7.12        5.13      8.21 o 
  -5  13   4       55.34       49.90      5.44 o 
  -4  13   4        0.19       -3.26      3.69 o 
  -3  13   4        1.30        8.18      7.32 o 
  -2  13   4       54.87       58.90      4.69 o 
  -1  13   4        8.45       21.24      4.24 o 
   0  13   4       12.02        6.15      2.79 o 
   1  13   4       22.95       25.49      3.12 o 
   2  13   4        5.12       -0.33      3.98 o 
   3  13   4        7.40        4.74      4.34 o 
   4  13   4        2.06       -0.39      4.24 o 
   5  13   4        5.81       10.18      4.71 o 
   6  13   4       16.22       12.83      5.08 o 
   7  13   4        0.95       -4.63      4.63 o 
  -9  14   4        3.66        5.84      4.63 o 
  -8  14   4       43.85       47.58      5.81 o 
  -7  14   4       21.37       26.24      4.99 o 
  -6  14   4        8.56        1.08      4.26 o 
  -5  14   4        0.02        1.32      3.90 o 
  -4  14   4       25.19       32.91      4.88 o 
  -3  14   4        0.73        2.44      3.76 o 
  -2  14   4        1.45       -3.23      3.45 o 
  -1  14   4        0.05       -0.19      3.45 o 
   0  14   4       14.65       20.44      3.26 o 
   1  14   4       28.18       21.58      3.20 o 
   2  14   4        6.73        7.51      4.34 o 
   3  14   4        0.54        5.66      4.63 o 
   4  14   4       69.86       94.13      8.66 o 
   5  14   4        0.24       -1.36      6.03 o 
  -8  15   4        3.15       -1.21      4.71 o 
  -7  15   4       18.16       29.94      5.35 o 
  -6  15   4       17.40       21.27      4.99 o 
  -5  15   4       18.84       24.26      4.99 o 
  -4  15   4       16.80       17.52      5.52 o 
  -3  15   4        7.34        8.71      4.31 o 
  -2  15   4        0.00        5.05      6.42 o 
  -1  15   4       36.94       49.80      7.06 o 
   0  15   4       17.86       21.74      5.01 o 
   1  15   4        0.07        1.54      3.59 o 
   2  15   4        7.44        8.47      7.19 o 
   3  15   4       43.65       46.72      9.24 o 
   4  15   4        6.42       15.79      5.44 o 
  -5  16   4       10.26       22.57      5.07 o 
  -4  16   4       24.84       42.98      5.80 o 
  -3  16   4       25.84       41.99      5.66 o 
  -2  16   4       23.25       40.28      5.43 o 
  -1  16   4        2.97       12.54      8.60 o 
   0  16   4       41.40       50.77      7.19 o 
   1  16   4       26.33       49.03      9.24 o 
 -17   1   5        4.02        3.85      4.71 o 
 -16   1   5       34.69       36.88     12.58 o 
 -15   1   5        6.85        2.72      3.45 o 
 -14   1   5        2.85        2.81      2.55 o 
 -13   1   5       26.00       32.34      3.52 o 
 -12   1   5     2055.22     1973.06     57.42 o 
 -11   1   5      989.81      977.66     28.95 o 
 -10   1   5      153.29      133.98      5.39 o 
  -9   1   5        8.84        2.68      2.06 o 
  -8   1   5       86.03       65.73      3.42 o 
  -7   1   5      217.89      203.28      5.75 o 
  -6   1   5        9.14        6.66      1.21 o 
  -5   1   5      970.41     1164.68     31.45 o 
  -4   1   5       65.33       64.35      2.44 o 
  -3   1   5      527.54      821.81     23.47 o 
  -2   1   5      404.35      747.71     31.04 o 
  -1   1   5     1577.69     2545.01     98.00 o 
   0   1   5     3953.47     5453.49    207.71 o 
   1   1   5      672.73      735.92     17.16 o 
   2   1   5      468.88      491.23     12.46 o 
   3   1   5      402.78      384.54     12.40 o 
   4   1   5      111.73      109.81      4.01 o 
   5   1   5        3.85        4.79      1.62 o 
   6   1   5        2.48        2.77      2.07 o 
   7   1   5        1.68        7.62      3.59 o 
   8   1   5        0.82       -1.75      2.59 o 
   9   1   5       12.49       11.38      3.14 o 
  10   1   5       58.07       56.73      7.19 o 
  11   1   5       23.59       33.43      5.52 o 
  12   1   5       27.72       38.47      4.53 o 
 -17   2   5        8.39        9.48      4.89 o 
 -16   2   5       51.85       56.04      6.35 o 
 -15   2   5        5.18        5.17      3.51 o 
 -14   2   5        9.37        7.14      2.66 o 
 -13   2   5      298.75      284.94     10.75 o 
 -12   2   5        0.20        1.42      3.54 o 
 -11   2   5     1057.87     1100.96     43.02 o 
 -10   2   5      115.49      108.63      5.64 o 
  -9   2   5       27.21       19.05      2.38 o 
  -8   2   5       20.39       16.90      3.02 o 
  -7   2   5      193.89      191.69      5.93 o 
  -6   2   5      846.45      814.28     18.89 o 
  -5   2   5       15.73       16.41      1.20 o 
  -4   2   5      919.77     1061.72     29.96 o 
  -3   2   5     2392.43     3125.11     95.72 o 
  -2   2   5      359.09      483.62     15.61 o 
  -1   2   5      989.35     1438.74     77.93 o 
   0   2   5     1790.61     2140.63     62.61 o 
   1   2   5      407.70      423.20     11.55 o 
   2   2   5      797.62      764.12     17.67 o 
   3   2   5     1030.19     1101.12     27.14 o 
   4   2   5       37.12       41.77      1.87 o 
   5   2   5      439.81      408.28     11.22 o 
   6   2   5      150.54      130.88      4.31 o 
   7   2   5      112.82       98.02      5.19 o 
   8   2   5        7.80        6.38      2.38 o 
   9   2   5        4.35        5.17      2.84 o 
  10   2   5      165.78      167.50      9.60 o 
  11   2   5       68.77       80.44      6.28 o 
  12   2   5        3.47        8.57      3.39 o 
 -17   3   5        0.00       -1.60      4.63 o 
 -16   3   5        0.01        2.30      3.60 o 
 -15   3   5       51.38       54.97      4.30 o 
 -14   3   5       41.58       47.58      3.94 o 
 -13   3   5        4.49       11.31      3.98 o 
 -12   3   5        3.64        3.76      2.57 o 
 -11   3   5       13.08       11.67      4.24 o 
 -10   3   5      961.83      882.18     23.88 o 
  -9   3   5       84.55       74.52      3.41 o 
  -8   3   5      215.30      229.97      8.93 o 
  -7   3   5      631.42      648.49     16.37 o 
  -6   3   5       79.02       84.04      5.22 o 
  -5   3   5      340.91      358.58      9.38 o 
  -4   3   5       29.59       29.45      1.40 o 
  -3   3   5       97.41       96.31      2.78 o 
  -2   3   5       19.29       20.10      1.15 o 
  -1   3   5      181.58      161.66      8.07 o 
   0   3   5      374.27      389.80     11.55 o 
   1   3   5      584.49      610.82     18.24 o 
   2   3   5      379.38      370.73      8.78 o 
   3   3   5     1162.33     1165.31     28.68 o 
   4   3   5      120.44      118.36      3.62 o 
   5   3   5       47.75       32.30      2.21 o 
   6   3   5        7.39        1.67      1.84 o 
   7   3   5       41.78       41.57      2.66 o 
   8   3   5        4.41        6.42      3.08 o 
   9   3   5       69.07       74.63      5.54 o 
  10   3   5       21.83       62.63      6.67 o 
  11   3   5        0.00        3.32      5.39 o 
  12   3   5        3.62        5.39      5.65 o 
 -17   4   5        9.33        9.61      5.07 o 
 -16   4   5        2.39        5.20      3.75 o 
 -15   4   5        1.31        2.12      3.11 o 
 -14   4   5       96.06      103.23      7.45 o 
 -13   4   5       10.01        8.23      2.85 o 
 -12   4   5       26.46       21.39      2.97 o 
 -11   4   5        1.26        0.18      1.59 o 
 -10   4   5       35.61       31.71      2.67 o 
  -9   4   5       92.56       69.84      2.98 o 
  -8   4   5      108.54       98.52      3.94 o 
  -7   4   5       78.63       76.52      3.37 o 
  -6   4   5     1889.92     1985.66     48.79 o 
  -5   4   5       12.71       13.52      1.38 o 
  -4   4   5      855.35      860.16     20.00 o 
  -3   4   5      880.60      940.25     21.80 o 
  -2   4   5       22.63       16.29      1.79 o 
  -1   4   5       50.84       52.05      2.56 o 
   0   4   5      134.33      138.65      3.89 o 
   1   4   5       18.50       16.84      1.37 o 
   2   4   5       70.40       63.83      4.72 o 
   3   4   5        0.35        0.58      1.63 o 
   4   4   5      524.76      531.61     18.09 o 
   5   4   5       98.62       91.26      6.15 o 
   6   4   5      570.67      573.73     23.00 o 
   7   4   5       26.27       29.01      4.17 o 
   8   4   5      544.46      538.65     26.14 o 
   9   4   5        1.04        7.44      5.13 o 
  10   4   5       90.28       84.71     10.27 o 
  11   4   5       14.83       12.58      5.90 o 
  12   4   5        4.12        1.54      5.65 o 
 -16   5   5        2.56        4.34      3.23 o 
 -15   5   5       43.75       41.15      4.01 o 
 -14   5   5        0.59        2.53      3.32 o 
 -13   5   5        3.72        1.23      3.11 o 
 -12   5   5        8.15        8.79      2.66 o 
 -11   5   5       24.88       23.10      2.85 o 
 -10   5   5       18.68       13.44      2.99 o 
  -9   5   5       15.88       13.41      1.49 o 
  -8   5   5        0.01       -0.78      1.23 o 
  -7   5   5      638.37      607.23     15.37 o 
  -6   5   5      144.95      144.07      4.47 o 
  -5   5   5      359.29      397.26     10.25 o 
  -4   5   5        2.85        1.94      1.27 o 
  -3   5   5      209.65      245.53      7.81 o 
  -2   5   5      458.69      546.15     14.75 o 
  -1   5   5     1029.66     1002.44     27.46 o 
   0   5   5      118.08      109.18      3.24 o 
   1   5   5        0.51        1.09      0.94 o 
   2   5   5      188.19      201.54      9.00 o 
   3   5   5      662.31      633.98     21.36 o 
   4   5   5      338.66      320.60     13.33 o 
   5   5   5      301.75      276.93     11.95 o 
   6   5   5      228.48      214.66      9.83 o 
   7   5   5      248.30      226.02     12.52 o 
   8   5   5      201.69      208.34     11.80 o 
   9   5   5       71.93       70.85      9.24 o 
  10   5   5        0.03        2.57      5.13 o 
  11   5   5       16.46        7.70      5.90 o 
 -16   6   5       28.94       36.00      4.10 o 
 -15   6   5        5.07       -1.24      3.48 o 
 -14   6   5        4.41        1.34      3.40 o 
 -13   6   5        1.02        0.15      3.25 o 
 -12   6   5        0.01       -2.71      3.00 o 
 -11   6   5        5.95        4.53      2.38 o 
 -10   6   5        2.01        7.60      3.41 o 
  -9   6   5       55.90       58.61      3.30 o 
  -8   6   5        0.19       -1.75      1.75 o 
  -7   6   5        9.23        5.58      1.61 o 
  -6   6   5     1982.05     1930.97     50.96 o 
  -5   6   5        0.75        1.17      1.37 o 
  -4   6   5      482.65      551.58     15.07 o 
  -3   6   5     2258.34     2390.48     62.96 o 
  -2   6   5        0.67        7.91      2.26 o 
  -1   6   5        0.22       -1.11      1.11 o 
   0   6   5      118.77      110.93      3.89 o 
   1   6   5        6.39        4.82      2.63 o 
   2   6   5      580.43      522.40     25.05 o 
   3   6   5       97.12       84.41      5.42 o 
   4   6   5      229.52      189.55      8.99 o 
   5   6   5      482.19      483.96     19.50 o 
   6   6   5      195.35      198.20      9.39 o 
   7   6   5      303.01      312.69     16.34 o 
   8   6   5       75.24       68.41      7.83 o 
   9   6   5        6.39       11.55      5.65 o 
  10   6   5        8.56        7.70      5.65 o 
  11   6   5        3.94        4.62      6.16 o 
 -16   7   5        0.29       -1.45      4.37 o 
 -15   7   5        0.58       -1.95      3.63 o 
 -14   7   5       38.32       34.76      4.44 o 
 -13   7   5       13.22       10.65      3.55 o 
 -12   7   5       88.52       90.76      6.12 o 
 -11   7   5       12.31       19.16      2.84 o 
 -10   7   5       25.07       24.33      2.89 o 
  -9   7   5      240.10      240.56      8.52 o 
  -8   7   5       23.04       27.23      2.50 o 
  -7   7   5        0.55        0.18      1.61 o 
  -6   7   5        8.97        6.64      1.63 o 
  -5   7   5       72.47       52.90      2.66 o 
  -4   7   5      182.06      196.04      6.07 o 
  -3   7   5      229.86      211.71      6.41 o 
  -2   7   5       58.97       60.64      3.79 o 
  -1   7   5      267.38      264.47      8.23 o 
   0   7   5        0.47        1.35      0.99 o 
   1   7   5       23.16       17.44      3.17 o 
   2   7   5       42.79       32.15      3.90 o 
   3   7   5       14.49        6.57      2.60 o 
   4   7   5      194.79      160.32      8.10 o 
   5   7   5      417.39      379.07     15.80 o 
   6   7   5      183.73      170.81      8.45 o 
   7   7   5        0.72        4.97      3.72 o 
   8   7   5        6.42        6.42      3.81 o 
   9   7   5      109.82      118.08     12.32 o 
  10   7   5        5.41        2.82      5.90 o 
  11   7   5        0.26        0.26      6.16 o 
 -15   8   5       28.61       33.65      4.66 o 
 -14   8   5        8.93        7.69      3.74 o 
 -13   8   5       14.21       17.43      3.83 o 
 -12   8   5        6.74        4.24      3.39 o 
 -11   8   5        0.28       -3.21      3.21 o 
 -10   8   5       34.79       38.21      4.41 o 
  -9   8   5      126.23      129.86      6.09 o 
  -8   8   5       26.87       19.68      2.72 o 
  -7   8   5      139.85      141.05      5.06 o 
  -6   8   5        1.19        0.12      1.61 o 
  -5   8   5       84.97       88.65      3.69 o 
  -4   8   5      116.11      122.12      4.34 o 
  -3   8   5        2.80        2.09      2.06 o 
  -2   8   5       12.26       14.47      1.84 o 
  -1   8   5       12.02       18.04      1.88 o 
   0   8   5      137.91      136.58      4.64 o 
   1   8   5       12.37       14.01      3.27 o 
   2   8   5       33.73       25.34      6.29 o 
   3   8   5       15.76       17.98      5.52 o 
   4   8   5       24.48       20.22      5.58 o 
   5   8   5        3.60       -1.28      3.81 o 
   6   8   5       26.95       20.38      3.02 o 
   7   8   5        0.00        7.87      3.90 o 
   8   8   5       60.80       65.43      6.34 o 
   9   8   5       14.31        9.24      6.16 o 
  10   8   5       23.54       31.32      7.70 o 
 -14   9   5        3.23        4.47      3.77 o 
 -13   9   5        5.68        7.30      3.79 o 
 -12   9   5       97.68       93.57      6.66 o 
 -11   9   5        3.61       -1.49      3.52 o 
 -10   9   5        1.00       -2.41      3.19 o 
  -9   9   5      562.17      506.37     17.58 o 
  -8   9   5      377.22      377.61     13.48 o 
  -7   9   5        4.53        2.82      2.39 o 
  -6   9   5       91.04       74.61      3.79 o 
  -5   9   5       23.52       26.05      2.47 o 
  -4   9   5      175.73      155.31      5.22 o 
  -3   9   5       38.69       38.74      3.59 o 
  -2   9   5        1.43        9.66      2.63 o 
  -1   9   5       65.03       72.91      4.47 o 
   0   9   5      190.59      172.19      5.68 o 
   1   9   5       13.63       19.22      3.72 o 
   2   9   5      743.24      582.31     28.04 o 
   3   9   5      254.19      193.30     11.25 o 
   4   9   5       10.50        9.01      2.79 o 
   5   9   5        6.87        6.35      2.79 o 
   6   9   5       83.38       90.06      7.70 o 
   7   9   5        2.76        2.24      3.98 o 
   8   9   5       19.53       17.45      4.72 o 
   9   9   5        0.78       -2.31      5.90 o 
  10   9   5        0.07        4.62      6.42 o 
 -14  10   5        0.70        7.86      4.07 o 
 -13  10   5       55.62       64.57      5.60 o 
 -12  10   5        8.12       20.21      4.07 o 
 -11  10   5        8.96       18.66      4.86 o 
 -10  10   5       11.88       11.39      5.11 o 
  -9  10   5       43.45       41.39      4.35 o 
  -8  10   5      202.27      199.18      8.71 o 
  -7  10   5      419.07      384.39     13.73 o 
  -6  10   5        8.33        7.46      2.74 o 
  -5  10   5      105.02      100.51      5.22 o 
  -4  10   5      102.54      125.87     10.56 o 
  -3  10   5      189.88      186.85      7.36 o 
  -2  10   5        5.39       26.51      6.47 o 
  -1  10   5      102.28      101.46      4.16 o 
   0  10   5       93.32       84.74      4.12 o 
   1  10   5       86.18       74.10      6.69 o 
   2  10   5        0.33       -2.44      3.63 o 
   3  10   5       92.69       73.92      6.62 o 
   4  10   5        1.73        3.64      2.87 o 
   5  10   5       39.52       30.39      3.62 o 
   6  10   5       15.61       13.12      4.34 o 
   7  10   5        1.07        4.77      4.34 o 
   8  10   5        0.02        3.98      4.36 o 
   9  10   5        5.97       -3.28      4.88 o 
 -13  11   5       39.33       31.94      4.62 o 
 -12  11   5       18.62       20.45      5.83 o 
 -11  11   5       51.68       52.13      4.96 o 
 -10  11   5      161.24      165.59      8.79 o 
  -9  11   5      103.53      113.09      6.96 o 
  -8  11   5        0.07        2.42      3.19 o 
  -7  11   5       18.50       18.49      3.40 o 
  -6  11   5       21.30       14.95      2.75 o 
  -5  11   5       33.81       24.53      2.88 o 
  -4  11   5        6.74        7.75      2.41 o 
  -3  11   5       41.95       31.76      3.47 o 
  -2  11   5        0.08        3.82      2.60 o 
  -1  11   5        2.97       -0.39      2.39 o 
   0  11   5        7.10        4.46      2.37 o 
   1  11   5        0.40       -3.54      3.54 o 
   2  11   5       95.52       64.81      6.26 o 
   3  11   5       18.72       16.38      4.26 o 
   4  11   5        0.04       -0.47      3.40 o 
   5  11   5        1.13        4.62      4.62 o 
   6  11   5        9.17        9.75      4.54 o 
   7  11   5       14.31       13.48      4.90 o 
   8  11   5        0.66       -4.44      4.44 o 
 -12  12   5        8.94       14.26      4.07 o 
 -11  12   5       18.66       26.41      4.34 o 
 -10  12   5        3.63        8.71      3.70 o 
  -9  12   5      114.69      113.09      7.11 o 
  -8  12   5       27.73       23.44      4.71 o 
  -7  12   5       53.05       59.80      5.90 o 
  -6  12   5        4.13        6.66      3.80 o 
  -5  12   5       53.48       43.53      4.07 o 
  -4  12   5       13.06       15.01      3.24 o 
  -3  12   5        2.49        5.13      4.88 o 
  -2  12   5      199.59      188.93      8.96 o 
  -1  12   5       89.38      119.07     14.47 o 
   0  12   5       62.64       68.08      5.94 o 
   1  12   5        6.31       16.80      8.34 o 
   2  12   5       38.12       27.02      4.90 o 
   3  12   5       54.34       48.85      5.90 o 
   4  12   5        7.14       11.73      4.53 o 
   5  12   5       17.71       19.25      5.78 o 
   6  12   5        0.22        1.23      4.44 o 
   7  12   5        0.12       -4.46      4.63 o 
 -11  13   5       16.02       18.44      5.07 o 
 -10  13   5        5.20        6.62      4.63 o 
  -9  13   5        7.47        2.05      4.26 o 
  -8  13   5        5.43        4.19      5.01 o 
  -7  13   5        1.41       -2.23      3.98 o 
  -6  13   5        1.98        1.67      8.09 o 
  -5  13   5       44.17       67.48     17.45 o 
  -4  13   5      115.38      109.27      8.14 o 
  -3  13   5       15.92       42.29      7.46 o 
  -2  13   5      138.49      144.46      7.60 o 
  -1  13   5        2.62       38.50      7.44 o 
   0  13   5       43.82       53.12      5.26 o 
   1  13   5       51.02       53.16      5.98 o 
   2  13   5       68.92       77.43      7.26 o 
   3  13   5        0.45        1.95      4.44 o 
   4  13   5       12.04       16.56      5.08 o 
   5  13   5        2.73        1.98      4.71 o 
   6  13   5        8.84        1.80      5.08 o 
  -9  14   5        4.43        3.10      4.63 o 
  -8  14   5        2.15       -0.09      4.44 o 
  -7  14   5        9.60        6.47      4.53 o 
  -6  14   5        2.61       -0.62      4.16 o 
  -5  14   5        0.34        0.11      4.16 o 
  -4  14   5        0.01        3.71      4.01 o 
  -3  14   5       13.94       21.02      4.31 o 
  -2  14   5        3.22        3.26      3.61 o 
  -1  14   5        5.37        3.85      3.42 o 
   0  14   5       24.84       33.17      3.60 o 
   1  14   5        5.63       11.65      4.68 o 
   2  14   5       77.81       84.71      7.80 o 
   3  14   5       57.75       56.55      6.80 o 
   4  14   5        0.73       10.01      5.08 o 
  -7  15   5       12.11       10.14      4.90 o 
  -6  15   5       10.15       16.77      4.97 o 
  -5  15   5       26.39       30.45      5.15 o 
  -4  15   5       23.00       25.75      5.52 o 
  -3  15   5        0.74       12.92      4.44 o 
  -2  15   5       31.96       43.43      5.24 o 
  -1  15   5        0.05        9.60      6.93 o 
   0  15   5        8.84       15.25      3.98 o 
   1  15   5       57.73       68.79     10.52 o 
   2  15   5       26.79       42.87      8.98 o 
  -3  16   5        1.86        2.05      6.93 o 
  -2  16   5       13.84       18.48      7.96 o 
 -17   0   6       53.43       71.36     10.52 o 
 -16   0   6       18.43        6.93      6.93 o 
 -14   0   6      478.64      445.26     18.48 o 
 -13   0   6     2222.38     2229.76    102.73 o 
 -12   0   6     1014.06      934.30     44.11 o 
 -11   0   6      539.49      528.49     25.96 o 
 -10   0   6       10.29       10.24      6.93 o 
  -9   0   6       60.01       60.94      5.07 o 
  -8   0   6      300.09      297.52     15.16 o 
  -7   0   6      151.23      104.97      6.99 o 
  -6   0   6       37.61       28.58      2.71 o 
  -5   0   6     4521.22     5772.38    213.66 o 
  -4   0   6        1.71        2.37      1.74 o 
  -3   0   6      220.30      344.96     10.78 o 
  -2   0   6     1996.80     3670.67    119.11 o 
  -1   0   6     1691.01     2517.95     93.61 o 
   0   0   6      680.34      926.15     30.53 o 
   1   0   6       18.75       32.93      2.57 o 
   2   0   6       11.33       19.79      2.67 o 
   3   0   6       18.45       25.68      2.05 o 
   4   0   6        0.81        0.22      1.72 o 
   5   0   6       92.77       81.79      4.64 o 
   6   0   6        0.54       -2.54      2.54 o 
   7   0   6      221.98      276.97     20.02 o 
   8   0   6        2.12       10.27      4.36 o 
   9   0   6       48.92       56.22      6.93 o 
  10   0   6      311.92      285.95     20.79 o 
  11   0   6       25.88       30.03      5.90 o 
 -17   1   6        7.06       17.02      6.16 o 
 -16   1   6        1.59       10.26      4.99 o 
 -15   1   6      392.71      409.87     13.48 o 
 -13   1   6       49.97       47.88      4.74 o 
 -12   1   6      103.86      106.94      7.99 o 
 -11   1   6        6.58       11.04      5.13 o 
 -10   1   6      244.73      256.12      9.65 o 
  -9   1   6       27.15       24.36      3.04 o 
  -8   1   6      414.34      423.51     14.60 o 
  -7   1   6        7.02        7.25      1.78 o 
  -6   1   6        2.37        1.04      1.26 o 
  -5   1   6      936.81     1278.00     47.12 o 
  -4   1   6     2338.08     3927.57    127.82 o 
  -3   1   6      276.76      506.94     12.07 o 
  -2   1   6      793.16     1512.58     60.23 o 
  -1   1   6     1699.67     2340.49     98.26 o 
   0   1   6       38.06       48.91      2.78 o 
   1   1   6       65.02       66.87      2.47 o 
   2   1   6      397.57      415.77     10.74 o 
   3   1   6      117.29      160.87      9.37 o 
   4   1   6        0.18        2.94      2.45 o 
   5   1   6        5.25        7.00      1.55 o 
   6   1   6        3.27        7.63      2.17 o 
   7   1   6      192.99      227.00     39.02 o 
   8   1   6       23.16       39.92      8.98 o 
   9   1   6       14.21       31.84      5.65 o 
  11   1   6        1.78        9.70      3.85 o 
 -17   2   6        2.29        4.69      4.99 o 
 -16   2   6       72.09       67.70      4.97 o 
 -15   2   6      120.92      112.27      8.97 o 
 -14   2   6        0.62        6.10      2.99 o 
 -13   2   6        7.27       17.97      4.93 o 
 -12   2   6        1.42        3.89      2.50 o 
 -11   2   6      540.23      494.07     17.20 o 
 -10   2   6      461.30      472.39     16.40 o 
  -9   2   6       75.40       69.60      4.37 o 
  -8   2   6       67.34       62.98      3.42 o 
  -7   2   6      106.14      106.92      4.08 o 
  -6   2   6       85.93       98.96      3.78 o 
  -5   2   6      116.81      126.44      3.81 o 
  -4   2   6      123.21      107.02      5.00 o 
  -3   2   6      258.71      417.64     14.52 o 
  -2   2   6        0.30        0.28      1.16 o 
  -1   2   6      124.31      152.15      6.77 o 
   0   2   6        0.21        5.08      0.98 o 
   1   2   6       39.88       39.69      1.69 o 
   2   2   6      240.65      288.95      7.61 o 
   3   2   6     1091.05     1052.76     26.02 o 
   4   2   6      199.43      189.98      5.41 o 
   5   2   6       61.47       54.36      3.98 o 
   6   2   6      107.05       81.35      5.35 o 
   7   2   6        2.01       12.83      4.62 o 
   8   2   6       80.08       91.19     10.40 o 
   9   2   6       42.61       44.15      4.13 o 
  10   2   6        1.92       -0.23      2.89 o 
  11   2   6       40.93       43.03      4.31 o 
 -17   3   6        5.17        6.38      5.07 o 
 -16   3   6       26.12       31.09      5.93 o 
 -15   3   6        0.45       11.59      7.09 o 
 -14   3   6      188.63      188.72      8.21 o 
 -13   3   6        9.11        8.82      2.95 o 
 -12   3   6      134.41      125.05      5.50 o 
 -11   3   6       32.38       28.36      3.08 o 
 -10   3   6       82.47       70.48      4.19 o 
  -9   3   6      504.32      505.16     14.18 o 
  -8   3   6      147.88      128.44      4.64 o 
  -7   3   6        5.29        2.64      1.38 o 
  -6   3   6      271.01      307.19      8.22 o 
  -5   3   6      162.83      243.84      6.68 o 
  -4   3   6        0.31       -1.08      1.08 o 
  -3   3   6        0.37        0.77      1.12 o 
  -2   3   6       25.72       45.64      2.11 o 
  -1   3   6      104.72       87.84      5.76 o 
   0   3   6        2.22        1.43      1.04 o 
   1   3   6       16.08       21.57      1.62 o 
   2   3   6       99.42      111.64      4.58 o 
   3   3   6      359.37      359.82      9.35 o 
   4   3   6        0.34       -0.10      1.28 o 
   5   3   6     1534.49     1459.07     35.91 o 
   6   3   6      289.68      283.92      9.99 o 
   7   3   6      119.59      119.38      7.89 o 
   8   3   6       99.45       97.80     10.01 o 
   9   3   6       48.82       45.18      6.93 o 
  10   3   6       11.85       12.58      5.65 o 
  11   3   6       12.66        8.47      5.65 o 
 -17   4   6        1.15       -0.50      4.97 o 
 -16   4   6       67.89       59.88      4.75 o 
 -15   4   6       41.52       39.27      4.58 o 
 -14   4   6       17.66       19.29      8.66 o 
 -13   4   6      118.33      103.77      5.73 o 
 -12   4   6       41.17       41.34      2.77 o 
 -11   4   6        0.69       -1.75      1.75 o 
 -10   4   6       12.73       10.92      1.83 o 
  -9   4   6       19.23       21.79      1.87 o 
  -8   4   6       12.75       25.45      4.47 o 
  -7   4   6      210.97      202.66      5.87 o 
  -6   4   6       44.94       42.85      2.14 o 
  -5   4   6      845.22      989.34     24.55 o 
  -4   4   6        1.06       -1.15      1.15 o 
  -3   4   6      105.35      120.88      3.80 o 
  -2   4   6      177.95      191.73      5.74 o 
  -1   4   6       45.01       39.43      2.70 o 
   0   4   6      306.39      271.08     10.41 o 
   1   4   6      312.48      317.00     19.15 o 
   2   4   6      121.44       69.94      4.26 o 
   3   4   6      529.81      471.07     16.22 o 
   4   4   6      830.13      753.81     25.37 o 
   5   4   6       58.04       87.40      6.80 o 
   6   4   6       57.03       81.24      9.75 o 
   7   4   6      182.89      173.67     10.16 o 
   8   4   6       14.29       14.63      5.65 o 
   9   4   6        8.87       10.78      5.39 o 
  10   4   6        0.69        3.85      5.39 o 
  11   4   6        0.59       -1.28      5.65 o 
 -16   5   6        0.31        4.91      3.36 o 
 -15   5   6       15.04       15.74      4.04 o 
 -14   5   6        7.04        2.73      3.47 o 
 -13   5   6        4.86        2.15      2.74 o 
 -12   5   6        0.45       -0.90      2.51 o 
 -11   5   6        3.71        1.69      1.57 o 
 -10   5   6      219.26      193.05      6.27 o 
  -9   5   6      387.81      362.58      9.73 o 
  -8   5   6       25.94       20.89      1.78 o 
  -7   5   6      914.34      929.26     21.69 o 
  -6   5   6      115.22      127.30      3.96 o 
  -5   5   6      219.02      241.93      6.69 o 
  -4   5   6       56.78       50.53      3.26 o 
  -3   5   6      470.01      472.44     14.23 o 
  -2   5   6       20.31       22.76      1.83 o 
  -1   5   6        2.51        0.08      1.19 o 
   0   5   6      800.93      831.00     24.24 o 
   1   5   6      653.72      562.53     18.91 o 
   2   5   6      466.70      418.17     16.93 o 
   3   5   6      319.86      314.68     20.15 o 
   4   5   6     3054.83     2848.91    127.03 o 
   5   5   6      712.26      679.77     26.71 o 
   6   5   6       24.22       22.58      4.08 o 
   7   5   6       40.51       37.31      4.63 o 
   8   5   6        1.78       -0.51      4.88 o 
   9   5   6       65.18       54.93      7.96 o 
  10   5   6       43.24       43.89      7.96 o 
 -16   6   6        5.06        2.08      3.90 o 
 -15   6   6        3.91        9.44      3.90 o 
 -14   6   6        4.81        3.40      3.60 o 
 -13   6   6        0.79       -3.08      3.08 o 
 -12   6   6        6.90        8.92      2.75 o 
 -11   6   6        0.89       -1.53      2.35 o 
 -10   6   6      144.43      152.69     11.71 o 
  -9   6   6      341.37      291.16      9.64 o 
  -8   6   6       21.67       15.09      2.31 o 
  -7   6   6        8.10        9.62      1.83 o 
  -6   6   6     2285.95     2381.75     62.56 o 
  -5   6   6      643.13      641.93     17.48 o 
  -4   6   6      270.77      282.96      8.20 o 
  -3   6   6       83.69      104.55      3.75 o 
  -2   6   6      261.56      242.84      7.79 o 
  -1   6   6      104.31       92.39      3.25 o 
   0   6   6      194.51      184.20      5.96 o 
   1   6   6      233.47      202.41     11.07 o 
   2   6   6     1856.40     1733.95     66.01 o 
   3   6   6      137.44      109.91      7.15 o 
   4   6   6       58.35       47.73      6.48 o 
   5   6   6      851.56      785.74     30.76 o 
   6   6   6       10.72       10.85      2.79 o 
   7   6   6       43.99       47.79      5.17 o 
   8   6   6       23.11       11.04      5.90 o 
   9   6   6       10.17        8.98      5.90 o 
  10   6   6        0.40        0.77      5.90 o 
 -16   7   6        3.84        7.31      4.17 o 
 -15   7   6        3.78        6.37      3.94 o 
 -14   7   6       10.02       15.56      4.33 o 
 -13   7   6       44.29       42.48      4.59 o 
 -12   7   6       20.53       27.17      3.88 o 
 -11   7   6      110.85       88.32      5.10 o 
 -10   7   6      123.96      119.47      5.77 o 
  -9   7   6      430.34      397.24     14.09 o 
  -8   7   6       79.99       66.36      3.69 o 
  -7   7   6       24.93       17.06      2.07 o 
  -6   7   6        3.08        2.86      1.68 o 
  -5   7   6        3.25       -0.80      1.72 o 
  -4   7   6       14.83       13.26      2.30 o 
  -3   7   6       47.85       57.29      3.62 o 
  -2   7   6      100.33      117.58      4.99 o 
  -1   7   6        6.87        7.97      1.39 o 
   0   7   6      441.27      376.93     12.41 o 
   1   7   6     1575.71     1362.81     79.32 o 
   2   7   6      375.45      317.30     13.48 o 
   3   7   6      197.83      197.14     15.55 o 
   4   7   6      147.07      131.45      9.55 o 
   5   7   6       71.24       67.19      4.75 o 
   6   7   6        8.39        7.32      2.79 o 
   7   7   6        3.92        5.39      3.63 o 
   8   7   6        0.93        3.85      5.65 o 
   9   7   6        2.97        4.88      5.90 o 
  10   7   6       13.74       10.01      6.67 o 
 -15   8   6        0.24        3.22      4.00 o 
 -14   8   6        8.86       15.51      4.04 o 
 -13   8   6       34.69       35.15      4.44 o 
 -12   8   6       83.97       60.50      5.09 o 
 -11   8   6       13.87       25.28      3.78 o 
 -10   8   6        1.03       -3.71      3.71 o 
  -9   8   6      153.34      123.42      6.06 o 
  -8   8   6      633.86      550.09     18.87 o 
  -7   8   6      221.02      206.41      6.70 o 
  -6   8   6      126.73      109.92      4.64 o 
  -5   8   6        1.97       -1.66      1.66 o 
  -4   8   6       70.81       58.74      3.13 o 
  -3   8   6       10.83       11.18      1.70 o 
  -2   8   6        5.59        5.91      2.10 o 
  -1   8   6      143.46      122.62      4.63 o 
   0   8   6      187.10      236.29      7.52 o 
   1   8   6      252.13      223.32     20.79 o 
   2   8   6      424.50      361.06     18.33 o 
   3   8   6       89.33       86.33      8.33 o 
   4   8   6       16.38        9.24      3.09 o 
   5   8   6       78.16       66.88      4.73 o 
   6   8   6       51.91       49.05      4.15 o 
   7   8   6        6.29       17.33      4.26 o 
   8   8   6       44.96       48.51      8.21 o 
   9   8   6        0.45        5.65      6.16 o 
 -14   9   6       65.53      104.14     15.32 o 
 -13   9   6       65.69      127.80     13.86 o 
 -12   9   6        0.10        1.73      3.54 o 
 -11   9   6       17.58       11.56      3.70 o 
 -10   9   6      224.66      188.26      9.29 o 
  -9   9   6       13.17        6.71      2.72 o 
  -8   9   6      158.44      119.45      5.93 o 
  -7   9   6      199.24      175.52      7.34 o 
  -6   9   6        7.45        1.84      2.58 o 
  -5   9   6       12.93        7.46      2.28 o 
  -4   9   6        0.62       -1.39      1.67 o 
  -3   9   6        0.41       -0.21      1.61 o 
  -2   9   6       42.48       28.87      2.22 o 
  -1   9   6       60.72       58.22      2.96 o 
   0   9   6       16.32       15.28      2.37 o 
   1   9   6      427.05      376.38     20.92 o 
   2   9   6       66.35       63.11      5.81 o 
   3   9   6        0.11       -2.55      2.66 o 
   4   9   6        5.50        1.60      2.85 o 
   5   9   6       79.42       91.35      6.51 o 
   6   9   6      200.66      209.63     12.52 o 
   7   9   6       18.34       20.68      4.63 o 
   8   9   6       15.29       13.60      6.42 o 
 -14  10   6      157.41      177.00      9.77 o 
 -13  10   6      193.82      209.63     10.60 o 
 -12  10   6      259.18      268.51     12.44 o 
 -11  10   6        4.52       15.91      3.84 o 
 -10  10   6        6.00        5.23      3.45 o 
  -9  10   6        9.76       11.05      4.00 o 
  -8  10   6        1.24       -0.53      2.55 o 
  -7  10   6       28.65       24.01      2.97 o 
  -6  10   6      153.90      130.07      6.08 o 
  -5  10   6       27.04       24.98      2.80 o 
  -4  10   6       84.00       75.35      6.61 o 
  -3  10   6      369.32      313.61     13.17 o 
  -2  10   6       22.24      100.27     17.97 o 
  -1  10   6      634.79      479.64     19.05 o 
   0  10   6       65.85       67.36      7.06 o 
   1  10   6       32.57       22.07      4.44 o 
   2  10   6        7.32        3.81      3.80 o 
   3  10   6        7.80        6.44      3.09 o 
   4  10   6       47.45       47.35      4.30 o 
   5  10   6        3.76        9.24      4.36 o 
   6  10   6        5.74        7.32      4.36 o 
   7  10   6        0.13       -4.26      4.26 o 
   8  10   6        0.04        6.93      6.42 o 
 -13  11   6       19.86       29.57      4.66 o 
 -12  11   6      101.28      117.78      9.33 o 
 -11  11   6       14.16       15.11      3.94 o 
 -10  11   6      109.31      107.26      6.96 o 
  -9  11   6        7.35       10.76      4.05 o 
  -8  11   6        0.13       -0.56      3.01 o 
  -7  11   6       26.95       30.59      3.23 o 
  -6  11   6       48.67       52.06      4.43 o 
  -5  11   6       20.58       26.97      3.48 o 
  -4  11   6      104.03       95.59      6.09 o 
  -3  11   6        1.21       13.41      6.25 o 
  -2  11   6       46.82       41.15      5.25 o 
  -1  11   6      184.47      172.28      8.18 o 
   0  11   6      122.22      145.17      9.80 o 
   1  11   6        0.00        1.93      3.80 o 
   2  11   6        3.54        7.43      4.26 o 
   3  11   6       15.47       13.43      4.44 o 
   4  11   6       41.77       36.51      4.21 o 
   5  11   6        7.06        5.01      6.16 o 
   6  11   6        0.17       -2.70      4.36 o 
   7  11   6       73.37       88.46      8.22 o 
 -12  12   6       17.87       17.20      5.17 o 
 -11  12   6       11.33       15.95      4.89 o 
 -10  12   6       80.20       78.22      7.57 o 
  -9  12   6       16.11       24.82      4.86 o 
  -8  12   6        4.49        8.50      5.78 o 
  -7  12   6       25.59       31.11      4.89 o 
  -6  12   6       52.98       59.47      5.96 o 
  -5  12   6       25.63       23.55      3.53 o 
  -4  12   6       47.92       29.66      3.68 o 
  -3  12   6        7.91        8.25      3.10 o 
  -2  12   6       14.57       16.41      3.51 o 
  -1  12   6       26.28       20.62      3.03 o 
   0  12   6       17.60       24.50      4.79 o 
   1  12   6        0.97       -0.48      4.08 o 
   2  12   6       39.02       26.03      5.07 o 
   3  12   6        6.78        5.52      4.36 o 
   4  12   6        0.09       -4.26      4.26 o 
   5  12   6        7.46        0.77      4.72 o 
   6  12   6       44.29       58.84      7.83 o 
 -11  13   6        2.69        4.33      4.81 o 
 -10  13   6        3.95        0.98      4.53 o 
  -9  13   6        0.19       -0.20      4.42 o 
  -8  13   6       31.37       28.28      5.25 o 
  -7  13   6        0.56        7.13      4.24 o 
  -6  13   6       74.50       79.82      7.17 o 
  -5  13   6        0.32        2.50      4.06 o 
  -4  13   6        6.44       10.23      3.94 o 
  -3  13   6        4.15        2.44      3.00 o 
  -2  13   6        0.23        2.61      2.91 o 
  -1  13   6       18.80       16.99      3.07 o 
   0  13   6       12.07       16.92      4.71 o 
   1  13   6       40.31       42.62      5.80 o 
   2  13   6       19.96       12.71      4.90 o 
   3  13   6        0.00       -1.11      4.42 o 
   4  13   6        1.11       -3.40      4.81 o 
   5  13   6       79.63       75.32      7.89 o 
  -9  14   6        0.59        2.10      4.63 o 
  -8  14   6       26.80       25.74      5.33 o 
  -7  14   6       16.63       17.26      7.57 o 
  -6  14   6        0.56        1.49      4.31 o 
  -5  14   6        3.00        0.75      5.39 o 
  -4  14   6       11.61        9.79      5.13 o 
  -3  14   6       11.36       15.81      5.01 o 
  -2  14   6       37.36       41.64      7.32 o 
  -1  14   6        3.97       14.82      3.10 o 
   0  14   6       86.01      114.12      9.35 o 
   1  14   6        3.94       13.84      4.97 o 
   2  14   6        3.04        8.98      5.07 o 
   3  14   6        3.45        6.66      5.07 o 
  -6  15   6        0.29       -0.92      4.60 o 
  -5  15   6       22.89       14.79      4.75 o 
  -4  15   6        2.72       -0.63      4.25 o 
  -3  15   6        3.99        7.88      4.31 o 
  -2  15   6       26.28       35.37      4.79 o 
  -1  15   6       19.25       29.64      5.26 o 
   0  15   6        1.65        3.85      7.19 o 
   1  15   6        0.01       -3.59      7.44 o 
 -17   1   7       22.31       33.05      6.34 o 
 -16   1   7      398.08      376.97     14.34 o 
 -15   1   7      235.92      231.68      8.12 o 
 -14   1   7       53.76       52.08      3.92 o 
 -13   1   7        0.78       -2.91      5.11 o 
 -12   1   7        1.11       -3.37      3.37 o 
 -11   1   7      319.77      313.96     13.41 o 
 -10   1   7      377.00      365.89     13.12 o 
  -9   1   7        0.03       -2.15      2.15 o 
  -8   1   7        0.28       -0.75      2.11 o 
  -7   1   7        8.80        6.01      2.18 o 
  -6   1   7      214.87      285.23     10.33 o 
  -5   1   7     1408.27     2191.79     53.84 o 
  -4   1   7     1606.70     2967.49     72.58 o 
  -3   1   7     1085.11     1967.49     45.41 o 
  -2   1   7      592.96      908.33     25.31 o 
  -1   1   7      232.92      268.92     10.11 o 
   0   1   7       73.19       71.48      2.72 o 
   1   1   7       11.48       14.26      1.37 o 
   2   1   7        0.78        5.18      1.89 o 
   3   1   7      109.78      110.58      4.05 o 
   4   1   7       44.01       37.48      3.63 o 
   5   1   7       54.68       56.74      4.08 o 
   6   1   7       79.25       72.39      7.96 o 
   7   1   7       71.29       70.80      7.32 o 
   8   1   7       57.02       63.92      5.45 o 
   9   1   7        0.70        1.46      3.07 o 
  10   1   7        3.68        2.73      3.14 o 
 -17   2   7       89.38       89.29      6.96 o 
 -15   2   7       56.30       69.19      6.99 o 
 -14   2   7       29.30       26.33      3.34 o 
 -13   2   7       45.53       39.12      3.46 o 
 -12   2   7      153.05      135.80      7.74 o 
 -11   2   7        2.97        9.70      6.03 o 
 -10   2   7        1.06       -0.55      3.50 o 
  -9   2   7      185.75      167.71      7.05 o 
  -8   2   7        7.58        5.67      2.18 o 
  -7   2   7      575.54      578.45     16.03 o 
  -6   2   7       75.22       89.43      4.24 o 
  -5   2   7      468.72      645.06     17.77 o 
  -4   2   7      209.93      289.12      7.84 o 
  -3   2   7       33.95       35.23      1.93 o 
  -2   2   7        5.35        3.29      1.24 o 
  -1   2   7       49.03       62.89      4.29 o 
   0   2   7      147.36      156.34      5.60 o 
   1   2   7      135.89      132.51      4.88 o 
   2   2   7      989.39      981.41     24.41 o 
   3   2   7      159.11      121.54      4.00 o 
   4   2   7      522.90      494.02     12.67 o 
   5   2   7      103.60      108.87      5.81 o 
   6   2   7      190.28      174.88     11.68 o 
   7   2   7       51.72       65.36      8.09 o 
   8   2   7        0.48        9.28      3.34 o 
   9   2   7       12.56       14.10      3.32 o 
  10   2   7        2.08       -1.39      2.94 o 
 -17   3   7        5.07        9.43      4.71 o 
 -16   3   7        6.84        8.49      4.13 o 
 -15   3   7       76.19       65.85      5.66 o 
 -14   3   7       28.83       30.30      3.76 o 
 -13   3   7       64.89       61.08      3.93 o 
 -12   3   7      165.49      163.29      7.68 o 
 -11   3   7       18.62       16.06      2.42 o 
 -10   3   7      159.24      143.17      5.85 o 
  -9   3   7      222.44      211.66      7.50 o 
  -8   3   7      176.75      157.70      5.92 o 
  -7   3   7        3.37        1.52      1.56 o 
  -6   3   7        8.77        7.33      1.60 o 
  -5   3   7      142.45      179.32      6.01 o 
  -4   3   7      254.84      310.51      8.97 o 
  -3   3   7      142.20      181.01      5.27 o 
  -2   3   7      130.59      137.04      4.23 o 
  -1   3   7       15.77       23.32      2.62 o 
   0   3   7       47.71       37.77      3.54 o 
   1   3   7      766.10      746.87     21.90 o 
   2   3   7      557.56      565.26     14.33 o 
   3   3   7        5.03        3.88      1.33 o 
   4   3   7      109.50      105.49      4.32 o 
   5   3   7      156.39      137.27      5.57 o 
   6   3   7      223.83      212.14     11.11 o 
   7   3   7        7.40       14.12      5.39 o 
   8   3   7       45.05       46.20      7.19 o 
   9   3   7       31.33       23.10      6.16 o 
  10   3   7        0.08       -2.82      5.39 o 
 -17   4   7        0.51        1.46      3.70 o 
 -16   4   7        0.84        0.61      3.89 o 
 -15   4   7       24.80       28.53      5.82 o 
 -14   4   7       90.31       88.97      5.58 o 
 -13   4   7       10.57       10.86      2.99 o 
 -12   4   7       11.51       10.13      2.06 o 
 -11   4   7       83.54       78.04      3.79 o 
 -10   4   7     1307.21     1278.13     34.45 o 
  -9   4   7        9.59        5.82      3.35 o 
  -8   4   7       63.83       58.61      3.36 o 
  -7   4   7       67.30       62.81      3.00 o 
  -6   4   7        0.33       -1.27      1.49 o 
  -5   4   7       31.47       31.53      2.02 o 
  -4   4   7       73.01       95.02      3.75 o 
  -3   4   7      158.72      169.78      5.42 o 
  -2   4   7        3.16        0.91      1.31 o 
  -1   4   7       39.47       49.80      4.23 o 
   0   4   7      298.21      319.36     12.19 o 
   1   4   7      374.73      325.72     12.88 o 
   2   4   7      479.18      412.55     18.79 o 
   3   4   7       30.87       26.05      2.27 o 
   4   4   7      143.69      143.74      7.35 o 
   5   4   7       39.02       36.54      3.55 o 
   6   4   7       56.69       53.39      5.17 o 
   7   4   7      108.47      104.47     10.78 o 
   8   4   7       19.30       19.77      5.90 o 
   9   4   7       21.73       15.91      6.16 o 
  10   4   7        1.81       -3.59      5.39 o 
 -16   5   7       30.49       27.57      4.68 o 
 -15   5   7        0.62       -1.83      3.68 o 
 -14   5   7        6.38        3.11      3.59 o 
 -13   5   7       12.67        8.08      3.02 o 
 -12   5   7       19.84       16.45      3.03 o 
 -11   5   7        4.53        4.30      2.06 o 
 -10   5   7        7.24        5.37      1.80 o 
  -9   5   7      336.69      310.53      9.33 o 
  -8   5   7      308.52      281.40      8.50 o 
  -7   5   7        1.95       -0.15      1.60 o 
  -6   5   7      143.74      124.16      4.58 o 
  -5   5   7      389.50      363.13     10.37 o 
  -4   5   7      154.66      171.18      6.02 o 
  -3   5   7        4.62        5.32      1.56 o 
  -2   5   7       45.56       43.97      2.87 o 
  -1   5   7      835.96      885.02     25.85 o 
   0   5   7       30.76       29.28      1.89 o 
   1   5   7      636.46      611.37     16.66 o 
   2   5   7      374.00      368.88     15.40 o 
   3   5   7        4.37        4.70      2.76 o 
   4   5   7       95.14       92.71      5.92 o 
   5   5   7      128.63      125.74      6.94 o 
   6   5   7       48.14       47.88      5.08 o 
   7   5   7        2.51       -1.28      4.88 o 
   8   5   7       23.56       23.87      6.42 o 
   9   5   7        1.43        0.00      5.65 o 
 -16   6   7        4.86        0.25      4.04 o 
 -15   6   7        1.54        0.58      3.79 o 
 -14   6   7       14.51       11.87      3.88 o 
 -13   6   7        6.98       -2.35      3.34 o 
 -12   6   7        7.75        6.79      2.81 o 
 -11   6   7        8.34        4.62      2.67 o 
 -10   6   7      170.91      136.32      6.38 o 
  -9   6   7       12.22        9.14      2.64 o 
  -8   6   7        3.29       -0.50      3.31 o 
  -7   6   7     1198.46     1198.33     32.10 o 
  -6   6   7       12.15       11.29      1.89 o 
  -5   6   7      218.69      221.54      6.82 o 
  -4   6   7       45.01       37.75      2.20 o 
  -3   6   7       16.53       23.23      3.08 o 
  -2   6   7      635.27      629.26     20.95 o 
  -1   6   7      181.68      192.66      6.48 o 
   0   6   7        9.55        7.51      1.47 o 
   1   6   7      460.58      426.60     17.47 o 
   2   6   7      117.10      100.50      6.40 o 
   3   6   7      259.99      228.45     10.56 o 
   4   6   7      317.33      284.98     12.43 o 
   5   6   7        0.45       -0.76      2.66 o 
   6   6   7      111.49      121.55      7.66 o 
   7   6   7       41.67       39.02      7.19 o 
   8   6   7       16.72       12.06      6.16 o 
   9   6   7       31.22       33.63      7.44 o 
 -16   7   7        0.05       -6.29      6.29 o 
 -15   7   7       78.92       92.58      6.83 o 
 -14   7   7        0.01        0.67      3.75 o 
 -13   7   7       83.02       77.43      5.73 o 
 -12   7   7        7.34        1.65      2.75 o 
 -11   7   7       24.82       23.14      3.10 o 
 -10   7   7       27.56       26.96      3.23 o 
  -9   7   7        0.43       -2.36      2.36 o 
  -8   7   7       85.50       74.95      4.48 o 
  -7   7   7        0.15       -1.89      1.89 o 
  -6   7   7      237.19      205.26      7.15 o 
  -5   7   7      295.66      269.45      8.78 o 
  -4   7   7       11.90       14.04      2.34 o 
  -3   7   7       49.57       99.77      6.08 o 
  -2   7   7      637.55      634.12     18.87 o 
  -1   7   7       68.38       66.36      3.21 o 
   0   7   7      171.32      151.94      6.06 o 
   1   7   7      102.07       82.97      8.86 o 
   2   7   7       13.13       -1.50      2.90 o 
   3   7   7        0.83       -3.73      3.73 o 
   4   7   7        9.01        9.85      2.90 o 
   5   7   7        7.27        2.47      2.75 o 
   6   7   7        0.33        2.23      2.90 o 
   7   7   7       23.71        8.73      5.90 o 
   8   7   7       59.06       50.57      8.47 o 
   9   7   7       16.45       15.66      6.93 o 
 -15   8   7       35.00       40.64      5.17 o 
 -14   8   7        6.71        6.26      4.04 o 
 -13   8   7       76.78       90.10      7.26 o 
 -12   8   7        0.83       -3.02      3.30 o 
 -11   8   7       21.89       24.04      3.24 o 
 -10   8   7       54.85       49.34      3.78 o 
  -9   8   7        0.25       -2.45      2.45 o 
  -8   8   7       53.52       58.26      3.91 o 
  -7   8   7       45.97       41.29      3.26 o 
  -6   8   7        1.07       -1.24      2.13 o 
  -5   8   7        4.93        0.28      2.09 o 
  -4   8   7       42.77       43.82      3.12 o 
  -3   8   7       30.64       34.91      2.31 o 
  -2   8   7        4.82        4.60      2.49 o 
  -1   8   7      193.31      182.01      8.44 o 
   0   8   7       29.39       10.18      3.90 o 
   1   8   7        0.96        4.50      3.54 o 
   2   8   7       68.32       46.16      4.09 o 
   3   8   7        0.01       -0.39      2.75 o 
   4   8   7        7.58       10.49      3.44 o 
   5   8   7        0.29        3.16      2.98 o 
   6   8   7       32.63       36.23      3.96 o 
   7   8   7       36.06       34.65      7.44 o 
   8   8   7        0.97       -5.65      5.90 o 
 -14   9   7        9.94       13.06      4.32 o 
 -13   9   7       60.98       69.01      7.51 o 
 -12   9   7      165.74      167.03      8.93 o 
 -11   9   7       10.60        2.30      3.40 o 
 -10   9   7       17.26       14.99      3.03 o 
  -9   9   7       28.39       32.61      3.33 o 
  -8   9   7        0.32       -0.18      2.48 o 
  -7   9   7        6.39        3.56      2.42 o 
  -6   9   7        4.68        1.00      2.34 o 
  -5   9   7       41.91       35.72      3.09 o 
  -4   9   7       11.51       19.95      6.06 o 
  -3   9   7       17.98       15.45      4.08 o 
  -2   9   7      915.20      793.42     30.57 o 
  -1   9   7      269.99      246.18     11.19 o 
   0   9   7       50.00       50.40      5.35 o 
   1   9   7        1.30       -0.62      3.54 o 
   2   9   7       74.29       72.15      5.30 o 
   3   9   7       17.14       11.89      3.30 o 
   4   9   7        3.04        0.38      2.98 o 
   5   9   7       17.63       14.13      3.47 o 
   6   9   7        0.40       -0.78      4.08 o 
   7   9   7        0.96        1.80      6.16 o 
 -14  10   7        1.73       10.65      4.28 o 
 -13  10   7       31.60       39.99      4.99 o 
 -12  10   7      142.69      143.59      8.39 o 
 -11  10   7       25.91       19.39      4.13 o 
 -10  10   7        0.03        0.68      3.30 o 
  -9  10   7       34.12       32.44      4.04 o 
  -8  10   7       55.86       48.50      3.84 o 
  -7  10   7       36.72       34.42      3.78 o 
  -6  10   7       11.45       18.88      3.29 o 
  -5  10   7       74.00       74.87      5.17 o 
  -4  10   7       83.52       81.48      6.56 o 
  -3  10   7        5.49       13.10      4.36 o 
  -2  10   7       12.70        9.16      2.77 o 
  -1  10   7       31.07       12.79      2.61 o 
   0  10   7        3.00        2.77      3.80 o 
   1  10   7       39.03       33.15      4.99 o 
   2  10   7        5.18        3.47      3.99 o 
   3  10   7        0.48        4.28      3.19 o 
   4  10   7        8.34        7.76      3.43 o 
   5  10   7        1.08        2.57      4.36 o 
   6  10   7        4.84       10.78      4.72 o 
   7  10   7        5.95        5.13      6.67 o 
 -13  11   7        9.00       10.65      6.93 o 
 -12  11   7        3.13        5.17      4.71 o 
 -11  11   7       28.46       32.59      5.53 o 
 -10  11   7        0.21       -0.58      4.16 o 
  -9  11   7        7.03        7.12      4.16 o 
  -8  11   7        4.59        5.39      4.01 o 
  -7  11   7       26.16       22.72      3.69 o 
  -6  11   7       39.29       29.10      3.77 o 
  -5  11   7        0.02        2.07      2.97 o 
  -4  11   7       26.56       25.39      3.50 o 
  -3  11   7       41.84       36.54      3.85 o 
  -2  11   7       63.40       42.42      3.83 o 
  -1  11   7        8.01       11.57      2.97 o 
   0  11   7       12.49        8.47      4.17 o 
   1  11   7        6.07        5.61      4.62 o 
   2  11   7       75.42       77.53      7.08 o 
   3  11   7       23.88       23.51      3.94 o 
   4  11   7        3.04        3.59      4.54 o 
   5  11   7        9.77       27.25      7.06 o 
   6  11   7        2.81        3.75      6.03 o 
 -12  12   7       34.59       44.69      6.17 o 
 -11  12   7       10.52       12.41      4.89 o 
 -10  12   7       67.20       77.81      7.44 o 
  -9  12   7        5.89        0.73      4.24 o 
  -8  12   7       12.02       11.16      4.42 o 
  -7  12   7       34.07       28.83      4.79 o 
  -6  12   7       15.92       14.00      3.51 o 
  -5  12   7        7.33        0.34      3.49 o 
  -4  12   7        0.05        0.54      2.97 o 
  -3  12   7       29.69       26.22      3.58 o 
  -2  12   7        0.01        2.53      4.16 o 
  -1  12   7      160.59      157.27      7.89 o 
   0  12   7       39.10       49.17      5.81 o 
   1  12   7        6.85        2.65      4.34 o 
   2  12   7       11.63       14.63      4.90 o 
   3  12   7        3.33        4.35      4.81 o 
   4  12   7       95.60      105.03     17.84 o 
 -10  13   7       22.05       18.74      5.15 o 
  -9  13   7       49.25       56.79      6.93 o 
  -8  13   7        5.05       10.35      4.68 o 
  -7  13   7       43.69       44.19      7.32 o 
  -6  13   7       38.54       38.63      5.36 o 
  -5  13   7        5.57        5.87      4.07 o 
  -4  13   7        0.42        2.50      3.12 o 
  -3  13   7        1.30        0.08      3.31 o 
  -2  13   7       15.40       21.18      3.39 o 
  -1  13   7       58.69       52.20      6.26 o 
   0  13   7       20.88       21.97      5.07 o 
   1  13   7        6.02        7.95      4.81 o 
   2  13   7        0.46       -1.94      4.71 o 
   3  13   7       45.83       49.09      7.70 o 
  -8  14   7        0.20        3.16      4.68 o 
  -7  14   7       17.77       20.25      7.32 o 
  -6  14   7        0.10       -3.05      4.19 o 
  -5  14   7        0.88        0.94      4.24 o 
  -4  14   7        1.67        2.98      4.13 o 
  -3  14   7        0.48       -0.61      3.80 o 
  -2  14   7       16.75       19.87      4.12 o 
  -1  14   7       14.72       17.03      6.67 o 
   0  14   7        1.61        6.28      4.89 o 
   1  14   7        0.52        2.81      4.99 o 
  -4  15   7        2.26        3.59      7.19 o 
  -3  15   7       54.91       65.46     10.52 o 
  -2  15   7       44.55      113.20     14.12 o 
 -17   0   8      531.46      606.72     30.86 o 
 -16   0   8       92.62       80.94      6.70 o 
 -15   0   8      266.34      293.27     16.70 o 
 -14   0   8        7.01       14.96      4.97 o 
 -13   0   8        4.35       -5.01      5.01 o 
 -12   0   8        6.93        3.28      4.62 o 
 -11   0   8        5.74       -3.69      3.69 o 
 -10   0   8       44.16       35.29      4.81 o 
  -9   0   8     1027.08     1047.51     49.19 o 
  -8   0   8        8.91       10.85      3.72 o 
  -7   0   8      834.04     1053.74     49.19 o 
  -6   0   8      780.10     1157.51     43.87 o 
  -5   0   8      307.55      631.61     21.49 o 
  -4   0   8     1017.49     2131.69     69.75 o 
  -3   0   8       13.68       17.23      2.36 o 
  -2   0   8      118.89      176.92      7.17 o 
  -1   0   8       95.66       93.52      4.72 o 
   0   0   8      101.20       95.55      4.70 o 
   1   0   8      155.11      121.42      5.38 o 
   2   0   8       56.42       77.30      4.34 o 
   3   0   8       90.79      131.93     15.91 o 
   4   0   8        6.33        7.70      4.36 o 
   5   0   8      200.10      269.01     19.77 o 
   6   0   8       54.71       42.87      6.42 o 
   7   0   8        5.00        2.05      4.62 o 
   8   0   8        2.86       13.60      5.13 o 
   9   0   8        5.10        2.05      4.88 o 
 -16   1   8        9.07       10.57      3.45 o 
 -15   1   8        3.05        0.36      4.07 o 
 -14   1   8       46.21       42.26      5.82 o 
 -13   1   8        4.26       -1.17      2.96 o 
 -12   1   8       44.71       38.63      3.87 o 
 -11   1   8        1.28        1.43      2.73 o 
 -10   1   8        6.17        2.55      2.67 o 
  -9   1   8       42.80       43.68      6.13 o 
  -8   1   8      404.79      486.18     16.88 o 
  -7   1   8        0.02        3.75      2.07 o 
  -6   1   8        6.31        4.66      1.83 o 
  -5   1   8      197.75      323.13      8.82 o 
  -4   1   8      137.67      241.10      6.52 o 
  -3   1   8        8.50        9.83      1.55 o 
  -2   1   8      837.37     1201.22     42.81 o 
  -1   1   8      281.46      337.11      9.94 o 
   0   1   8       22.79       18.43      1.59 o 
   1   1   8        4.44        2.81      1.31 o 
   2   1   8       18.27       19.76      1.72 o 
   3   1   8      493.96      462.80     14.29 o 
   4   1   8        4.24        3.96      2.60 o 
   5   1   8      253.10      275.09     14.15 o 
   6   1   8       23.56       23.93      3.72 o 
   7   1   8        1.85        0.80      3.07 o 
   8   1   8       37.79       31.71      4.06 o 
   9   1   8        0.07       -3.07      3.07 o 
 -17   2   8        9.66       12.32      4.56 o 
 -16   2   8        2.82        2.30      4.25 o 
 -15   2   8       26.22       23.89      3.60 o 
 -14   2   8      131.86      132.28      6.22 o 
 -13   2   8        5.14        5.16      3.02 o 
 -12   2   8      133.40      131.26      7.34 o 
 -11   2   8       12.37       10.40      3.03 o 
 -10   2   8       84.29       77.72      4.74 o 
  -9   2   8       45.17       43.57      3.11 o 
  -8   2   8       19.24       13.83      2.27 o 
  -7   2   8       11.52       11.05      1.95 o 
  -6   2   8        2.59        2.06      1.73 o 
  -5   2   8       12.77       10.91      1.87 o 
  -4   2   8       61.03      113.28      4.05 o 
  -3   2   8       44.55       84.77      3.83 o 
  -2   2   8       82.21      116.60      5.06 o 
  -1   2   8      284.17      356.89     13.21 o 
   0   2   8      134.56      115.06      5.05 o 
   1   2   8      100.23      117.28      7.40 o 
   2   2   8       38.26       27.96      1.86 o 
   3   2   8       83.44       99.61      4.39 o 
   4   2   8        0.03        4.11      2.17 o 
   5   2   8       27.52       15.14      5.39 o 
   6   2   8        0.22        2.50      2.84 o 
   7   2   8        9.64        8.29      3.02 o 
   8   2   8       24.01       30.23      3.82 o 
   9   2   8       11.11       15.88      3.37 o 
 -17   3   8        0.87        2.35      3.87 o 
 -16   3   8       13.13        3.67      4.26 o 
 -15   3   8       10.20        6.80      3.56 o 
 -14   3   8        8.44       12.91      3.72 o 
 -13   3   8       13.06       11.48      2.36 o 
 -12   3   8      227.00      232.42      8.42 o 
 -11   3   8      143.72      139.07      5.89 o 
 -10   3   8       15.79       15.40      2.51 o 
  -9   3   8      161.58      169.43      6.52 o 
  -8   3   8       61.49       61.86      3.50 o 
  -7   3   8        4.10        0.94      1.75 o 
  -6   3   8       19.13       16.09      1.99 o 
  -5   3   8      209.76      254.15      9.24 o 
  -4   3   8        1.31        0.71      1.56 o 
  -3   3   8       12.23       11.71      1.74 o 
  -2   3   8      157.24      155.71      5.34 o 
  -1   3   8       53.39       56.90      3.46 o 
   0   3   8      113.29       88.11      7.81 o 
   1   3   8     1307.32     1330.63     32.82 o 
   2   3   8        5.65        4.81      1.48 o 
   3   3   8      125.97      117.39      4.71 o 
   4   3   8      160.80      132.60      5.88 o 
   5   3   8        1.09        2.77      2.56 o 
   6   3   8       38.33       36.45      6.67 o 
   7   3   8       27.35       22.08      6.16 o 
   8   3   8       22.63       24.64      6.42 o 
   9   3   8        3.76       -2.57      5.39 o 
 -17   4   8       44.62       58.53     10.78 o 
 -16   4   8        4.86        4.83      4.22 o 
 -15   4   8        7.88        3.83      4.07 o 
 -14   4   8        0.53       -3.04      3.04 o 
 -13   4   8       40.04       34.98      3.41 o 
 -12   4   8      117.51      117.00      4.98 o 
 -11   4   8        6.56        4.62      2.05 o 
 -10   4   8        0.93       -0.96      2.03 o 
  -9   4   8      521.29      535.03     16.64 o 
  -8   4   8      225.75      224.18      7.96 o 
  -7   4   8       36.24       34.69      2.44 o 
  -6   4   8      226.38      265.92      8.08 o 
  -5   4   8       19.56       18.90      2.01 o 
  -4   4   8      249.97      281.32      8.37 o 
  -3   4   8      388.23      460.29     12.92 o 
  -2   4   8       27.25       25.04      2.00 o 
  -1   4   8     1501.25     1440.77     47.39 o 
   0   4   8      755.88      723.08     21.56 o 
   1   4   8        5.09       -2.34      2.34 o 
   2   4   8      388.38      330.74     11.54 o 
   3   4   8      215.76      195.78      7.66 o 
   4   4   8       58.27       52.55      5.61 o 
   5   4   8       72.18       56.27      5.26 o 
   6   4   8       10.28        5.65      5.13 o 
   7   4   8        2.06        6.67      5.65 o 
   8   4   8        5.82        6.42      5.65 o 
   9   4   8        5.50       -4.88      5.65 o 
 -16   5   8        0.83       -0.89      4.09 o 
 -15   5   8       20.03       13.75      4.69 o 
 -14   5   8        0.29       -3.77      3.77 o 
 -13   5   8      162.28      138.45      6.95 o 
 -12   5   8        1.33       -0.16      2.44 o 
 -11   5   8      259.33      236.61      7.68 o 
 -10   5   8        9.31        8.67      2.06 o 
  -9   5   8       33.92       28.49      2.59 o 
  -8   5   8        0.24       -1.45      1.94 o 
  -7   5   8      363.32      345.09     10.16 o 
  -6   5   8        3.20        2.46      1.72 o 
  -5   5   8        0.92        6.27      1.71 o 
  -4   5   8      393.99      487.07     13.65 o 
  -3   5   8      605.84      608.79     18.27 o 
  -2   5   8     1058.98     1047.47     34.30 o 
  -1   5   8      121.45      133.80      5.13 o 
   0   5   8     3041.47     2948.13     77.86 o 
   1   5   8      236.49      194.33     14.38 o 
   2   5   8        7.77       16.99      4.16 o 
   3   5   8        3.74        1.99      2.66 o 
   4   5   8        2.53        2.05      2.66 o 
   5   5   8       56.16       52.73      4.34 o 
   6   5   8      101.74       98.06     10.78 o 
   7   5   8        2.94       -0.77      5.39 o 
   8   5   8        8.05       16.17      6.42 o 
 -16   6   8        2.11        0.43      4.26 o 
 -15   6   8        1.90        5.92      4.07 o 
 -14   6   8       48.73       40.70      4.87 o 
 -13   6   8       75.25       58.05      4.45 o 
 -12   6   8       14.68       12.34      3.13 o 
 -11   6   8       23.11       21.03      2.37 o 
 -10   6   8      173.68      154.05      5.64 o 
  -9   6   8       89.58       81.98      3.90 o 
  -8   6   8       35.39       34.00      2.95 o 
  -7   6   8       32.91       31.40      2.49 o 
  -6   6   8        0.01        0.81      1.98 o 
  -5   6   8       78.86      104.30      6.60 o 
  -4   6   8      390.90      473.83     27.23 o 
  -3   6   8     1719.45     1772.97     51.43 o 
  -2   6   8     1055.72     1032.67     30.28 o 
  -1   6   8       43.26       45.90      4.97 o 
   0   6   8      447.56      396.01     12.41 o 
   1   6   8      812.81      739.76     29.12 o 
   2   6   8       30.03       27.65      3.85 o 
   3   6   8        1.33        1.26      2.66 o 
   4   6   8        0.96        1.47      2.79 o 
   5   6   8        6.50        1.69      2.90 o 
   6   6   8        6.83        8.47      5.65 o 
   7   6   8        2.81        7.19      5.90 o 
   8   6   8       19.52       27.47      7.19 o 
 -15   7   8       10.81        2.07      4.04 o 
 -14   7   8      164.54      150.75      8.69 o 
 -13   7   8       24.89       17.75      3.98 o 
 -12   7   8       10.69        1.66      2.90 o 
 -11   7   8        1.00       -2.58      2.60 o 
 -10   7   8       84.59       73.82      4.68 o 
  -9   7   8        2.66       -3.41      3.41 o 
  -8   7   8       75.95       63.44      4.08 o 
  -7   7   8      177.42      158.03      6.16 o 
  -6   7   8        1.48        2.50      2.09 o 
  -5   7   8      179.88      235.42     13.60 o 
  -4   7   8      456.88      649.16     25.49 o 
  -3   7   8     1623.57     1567.04     45.62 o 
  -2   7   8      537.97      532.31     14.64 o 
  -1   7   8      112.76      125.14      5.49 o 
   0   7   8      204.70      186.38      8.37 o 
   1   7   8      284.19      275.41     12.28 o 
   2   7   8       19.19       12.14      3.15 o 
   3   7   8       12.56        8.20      3.01 o 
   4   7   8       10.66        6.68      3.06 o 
   5   7   8       45.13       42.98      4.81 o 
   6   7   8        2.06        3.20      3.69 o 
   7   7   8       10.65       15.14      6.67 o 
 -15   8   8       30.58       40.78      5.42 o 
 -14   8   8       11.85       12.83      4.28 o 
 -13   8   8        0.93       -3.68      3.68 o 
 -12   8   8       28.01       19.50      3.95 o 
 -11   8   8       18.26       20.11      3.21 o 
 -10   8   8        3.09        1.96      2.67 o 
  -9   8   8       28.71       15.35      2.96 o 
  -8   8   8      115.35      104.00      5.53 o 
  -7   8   8      220.85      193.46      8.04 o 
  -6   8   8      232.73      202.27      8.16 o 
  -5   8   8       12.13       17.73      3.85 o 
  -4   8   8      147.20      175.19     11.82 o 
  -3   8   8      129.33      123.59      6.79 o 
  -2   8   8      208.56      180.72      8.48 o 
  -1   8   8       45.94       46.67      3.85 o 
   0   8   8       46.74       36.16      4.90 o 
   1   8   8        0.81       -1.45      2.91 o 
   2   8   8        0.00       -1.76      4.43 o 
   3   8   8        3.01       -2.91      2.91 o 
   4   8   8        0.01       -3.00      3.00 o 
   5   8   8        5.90        5.09      3.23 o 
   6   8   8        6.82        4.36      6.16 o 
   7   8   8      293.17      295.71     23.36 o 
 -14   9   8       37.58       32.25      4.83 o 
 -13   9   8        1.72        1.79      3.84 o 
 -12   9   8        6.32        1.99      3.58 o 
 -11   9   8       16.46       19.59      3.89 o 
 -10   9   8       22.33       15.59      3.03 o 
  -9   9   8       31.50       29.85      3.29 o 
  -8   9   8       72.36       67.01      4.40 o 
  -7   9   8       39.15       36.60      3.39 o 
  -6   9   8       71.01       54.06      4.49 o 
  -5   9   8        5.11       11.14      3.17 o 
  -4   9   8        8.54        2.14      3.98 o 
  -3   9   8      363.39      317.23     13.45 o 
  -2   9   8       20.50       22.62      5.03 o 
  -1   9   8        0.07       -1.72      2.32 o 
   0   9   8        1.60       -0.92      3.62 o 
   1   9   8      144.83      159.61      8.62 o 
   2   9   8       30.60       29.44      3.98 o 
   3   9   8        0.44       -3.11      3.11 o 
   4   9   8        8.61       11.53      3.49 o 
   5   9   8        1.78        0.08      4.26 o 
   6   9   8        1.31        2.82      6.16 o 
 -13  10   8        4.60        3.78      3.98 o 
 -12  10   8       10.90        9.29      4.63 o 
 -11  10   8       28.44       21.99      4.93 o 
 -10  10   8        5.58        7.83      4.19 o 
  -9  10   8       11.02       11.43      3.39 o 
  -8  10   8       84.50       76.31      5.70 o 
  -7  10   8       51.07       54.09      4.63 o 
  -6  10   8       68.00       74.18      9.32 o 
  -5  10   8      247.37      196.95      9.46 o 
  -4  10   8        0.83       12.71     10.38 o 
  -3  10   8        8.55        5.51      2.85 o 
  -2  10   8        0.38       -2.50      2.50 o 
  -1  10   8        0.07       -3.80      3.80 o 
   0  10   8       48.86       44.25      7.70 o 
   1  10   8        1.65        2.44      4.17 o 
   2  10   8        1.89       -1.48      3.35 o 
   3  10   8       19.14       19.96      3.85 o 
   4  10   8       21.46       25.29      4.13 o 
   5  10   8       15.79       12.23      4.99 o 
 -12  11   8        0.06        0.15      4.53 o 
 -11  11   8       33.67       44.02      5.99 o 
 -10  11   8        5.72        4.97      4.42 o 
  -9  11   8        1.30        1.92      4.13 o 
  -8  11   8       57.20       48.22      5.66 o 
  -7  11   8        6.09       17.74      3.66 o 
  -6  11   8      122.94      121.69      8.17 o 
  -5  11   8       85.94       80.89      8.54 o 
  -4  11   8        4.51        9.39      5.24 o 
  -3  11   8        0.03        1.44      2.95 o 
  -2  11   8        2.92        2.32      2.74 o 
  -1  11   8        6.37        1.57      4.16 o 
   0  11   8       14.05       11.81      4.54 o 
   1  11   8        0.21       -0.32      4.26 o 
   2  11   8        0.03       -3.51      3.51 o 
   3  11   8       82.80      103.85     10.13 o 
   4  11   8        4.27        8.21      4.90 o 
 -11  12   8        3.50        1.86      4.60 o 
 -10  12   8       12.42       17.36      4.93 o 
  -9  12   8       11.88        9.78      4.56 o 
  -8  12   8        7.14       12.57      4.63 o 
  -7  12   8        0.71       -1.80      6.67 o 
  -6  12   8       76.05       82.44      5.96 o 
  -5  12   8        4.58       16.97      3.55 o 
  -4  12   8       20.33       29.53      3.81 o 
  -3  12   8       10.76        9.54      3.20 o 
  -2  12   8        8.77        7.18      2.81 o 
  -1  12   8        0.17        1.89      4.34 o 
   0  12   8        8.55        6.80      4.72 o 
   1  12   8       28.73       22.09      5.35 o 
   2  12   8       83.49       81.69      6.37 o 
   3  12   8       13.48       17.23      5.53 o 
  -9  13   8       18.11       20.57      5.11 o 
  -8  13   8        6.36        2.88      4.50 o 
  -7  13   8        0.02       -4.07      4.07 o 
  -6  13   8        2.21        1.40      5.78 o 
  -5  13   8        0.43        4.05      6.42 o 
  -4  13   8        6.33        8.76      5.57 o 
  -3  13   8       40.73       34.95      4.01 o 
  -2  13   8        0.06       -0.22      2.83 o 
  -1  13   8        1.47       -3.28      8.60 o 
   0  13   8        5.34       -0.20      4.81 o 
   1  13   8      186.58      199.57     13.16 o 
  -7  14   8        2.07        1.74      5.65 o 
  -6  14   8       30.99       37.11      9.63 o 
  -5  14   8        0.14        7.22      4.31 o 
  -4  14   8       14.43       17.60      4.61 o 
  -3  14   8        0.78        1.52      5.65 o 
  -2  14   8        0.08        2.07      4.89 o 
  -1  14   8        0.06        2.10      5.04 o 
 -17   1   9        2.74        0.67      3.75 o 
 -16   1   9        0.03       -2.30      3.29 o 
 -15   1   9       12.33        9.40      3.74 o 
 -14   1   9       38.55       38.98      4.31 o 
 -13   1   9       19.10       15.13      3.50 o 
 -12   1   9       10.05        5.83      3.15 o 
 -11   1   9       74.15       68.33      4.62 o 
 -10   1   9       48.99       47.24      3.90 o 
  -9   1   9      302.08      320.11     11.94 o 
  -8   1   9      650.24      767.63     23.29 o 
  -7   1   9      102.79      110.49      6.07 o 
  -6   1   9      198.45      306.31     10.29 o 
  -5   1   9       41.34       73.21      3.65 o 
  -4   1   9       41.14       56.06      4.22 o 
  -3   1   9       74.83      103.84      5.74 o 
  -2   1   9       94.23      106.20      6.80 o 
  -1   1   9       33.76       37.34      2.22 o 
   0   1   9        0.01        1.40      1.46 o 
   1   1   9       45.03       35.60      2.41 o 
   2   1   9      202.86      173.06      7.23 o 
   3   1   9       73.42       78.17     11.46 o 
   4   1   9       32.56       38.85      4.34 o 
   5   1   9       11.68        7.39      3.32 o 
   6   1   9       21.70       19.74      4.62 o 
   7   1   9        5.84        5.15      3.39 o 
   8   1   9       10.17       10.78      3.58 o 
 -17   2   9        3.69       -0.93      4.64 o 
 -16   2   9        0.30       -1.86      3.96 o 
 -15   2   9        5.78        5.35      3.32 o 
 -14   2   9       13.36        8.01      5.19 o 
 -13   2   9        0.70        2.40      3.02 o 
 -12   2   9       25.99       20.89      3.51 o 
 -11   2   9        2.96        6.27      2.53 o 
 -10   2   9      328.28      313.90     10.65 o 
  -9   2   9       13.62        9.33      2.68 o 
  -8   2   9        6.09        5.81      3.39 o 
  -7   2   9       22.24       18.67      2.56 o 
  -6   2   9       34.81       38.58      2.65 o 
  -5   2   9        0.30       -1.77      1.80 o 
  -4   2   9       39.38       48.87      2.58 o 
  -3   2   9      241.85      377.88     16.56 o 
  -2   2   9      564.97      658.83     22.04 o 
  -1   2   9       40.41       33.14      3.08 o 
   0   2   9      300.31      278.79      8.77 o 
   1   2   9       74.82       61.24      3.37 o 
   2   2   9      189.75      142.15      6.37 o 
   3   2   9      253.23      242.51     10.79 o 
   4   2   9       58.00       60.32      7.44 o 
   5   2   9        9.35        4.18      3.21 o 
   6   2   9       33.02       25.09      3.75 o 
   7   2   9        4.25        2.79      3.34 o 
   8   2   9       10.99       20.54      6.42 o 
 -17   3   9        8.88        9.48      4.77 o 
 -16   3   9       27.80       22.42      4.99 o 
 -15   3   9        3.36       -1.97      3.04 o 
 -14   3   9        0.41       -2.35      2.96 o 
 -13   3   9       39.20       33.43      3.19 o 
 -12   3   9       13.80       10.94      2.57 o 
 -11   3   9       85.45       80.48      4.60 o 
 -10   3   9       38.75       40.39      3.49 o 
  -9   3   9      444.99      446.06     14.52 o 
  -8   3   9       69.06       73.23      4.74 o 
  -7   3   9       13.59       10.46      2.15 o 
  -6   3   9        0.15       -1.80      1.80 o 
  -5   3   9       84.97      100.00      4.23 o 
  -4   3   9      146.10      184.99      6.32 o 
  -3   3   9      615.18      746.73     18.99 o 
  -2   3   9      420.29      488.44     18.16 o 
  -1   3   9       45.06       33.91      3.77 o 
   0   3   9       58.81       52.58      4.50 o 
   1   3   9        0.05       -2.14      2.16 o 
   2   3   9       39.25       31.92      2.87 o 
   3   3   9       97.26       89.64      6.04 o 
   4   3   9      252.97      236.66     10.56 o 
   5   3   9        8.30       10.10      3.03 o 
   6   3   9        3.87        5.90      5.39 o 
   7   3   9        0.11       -2.31      5.39 o 
   8   3   9       47.92       50.31      8.21 o 
 -16   4   9        3.19       -2.47      4.40 o 
 -15   4   9       32.35       27.52      4.86 o 
 -14   4   9      129.74      112.56      5.82 o 
 -13   4   9       73.95       63.84      4.26 o 
 -12   4   9        6.47        5.89      2.19 o 
 -11   4   9      122.67      117.95      5.48 o 
 -10   4   9       81.98       76.55      4.16 o 
  -9   4   9        0.64       -2.21      2.21 o 
  -8   4   9      474.42      481.62     15.17 o 
  -7   4   9      527.78      557.46     20.90 o 
  -6   4   9       46.64       46.13      2.79 o 
  -5   4   9       15.70       19.58      2.18 o 
  -4   4   9      125.11      146.91      7.95 o 
  -3   4   9     1112.94     1265.37     34.06 o 
  -2   4   9      649.44      673.94     20.37 o 
  -1   4   9       24.34       22.09      2.06 o 
   0   4   9      249.19      214.15      9.48 o 
   1   4   9      278.81      250.19      9.46 o 
   2   4   9       28.34       20.41      2.53 o 
   3   4   9        0.86       -0.15      1.97 o 
   4   4   9       17.29       23.15      4.17 o 
   5   4   9        5.71       10.01      5.65 o 
   6   4   9       35.27       23.62      6.67 o 
   7   4   9        0.82       -4.11      5.39 o 
 -16   5   9        8.28        5.98      4.51 o 
 -15   5   9        2.05       -0.45      4.13 o 
 -14   5   9       23.25       19.65      3.68 o 
 -13   5   9       11.48        6.56      2.86 o 
 -12   5   9        3.45        2.83      2.13 o 
 -11   5   9        2.22        0.75      2.05 o 
 -10   5   9       22.79       19.75      2.57 o 
  -9   5   9       36.25       31.62      2.85 o 
  -8   5   9        9.37        9.14      2.34 o 
  -7   5   9      148.49      148.49      6.23 o 
  -6   5   9      474.00      491.29     13.98 o 
  -5   5   9      475.44      536.12     15.10 o 
  -4   5   9       84.10      113.59      8.04 o 
  -3   5   9      154.50      159.97      6.18 o 
  -2   5   9       88.46       93.99      5.05 o 
  -1   5   9       75.28       75.68      5.52 o 
   0   5   9        1.72       -2.06      2.15 o 
   1   5   9        7.57        6.67      2.19 o 
   2   5   9        2.19       -0.51      2.76 o 
   3   5   9        1.21       -0.17      2.86 o 
   4   5   9       11.24        8.38      3.72 o 
   5   5   9       22.39       18.35      4.26 o 
   6   5   9       15.38       17.97      6.42 o 
   7   5   9       12.99        6.16      6.16 o 
 -16   6   9       15.29       12.93      4.94 o 
 -15   6   9       29.89       26.36      4.81 o 
 -14   6   9       31.98       26.49      4.56 o 
 -13   6   9       12.11        9.23      3.30 o 
 -12   6   9        8.53        7.12      3.09 o 
 -11   6   9        9.54        7.64      2.13 o 
 -10   6   9        2.43       -1.96      1.96 o 
  -9   6   9        1.77       -0.54      1.93 o 
  -8   6   9       37.03       33.72      2.64 o 
  -7   6   9        9.22        6.93      2.75 o 
  -6   6   9        0.54        2.52      2.59 o 
  -5   6   9       93.62       89.54      5.08 o 
  -4   6   9       17.23       21.61      2.90 o 
  -3   6   9      128.26      127.66      6.03 o 
  -2   6   9        0.01       -3.78      3.78 o 
  -1   6   9       74.13       72.51      4.33 o 
   0   6   9      214.99      181.77      7.51 o 
   1   6   9        0.21        0.07      2.86 o 
   2   6   9      132.87      135.12      7.63 o 
   3   6   9        2.89        2.22      2.96 o 
   4   6   9        4.51        0.59      3.54 o 
   5   6   9        7.61       10.13      4.08 o 
   6   6   9       18.31       16.94      6.42 o 
   7   6   9        0.03        3.34      6.16 o 
 -15   7   9        6.72        4.70      5.83 o 
 -14   7   9        0.27       -0.80      3.88 o 
 -13   7   9        0.94       -0.48      3.69 o 
 -12   7   9        0.69       -2.79      2.79 o 
 -11   7   9        0.03       -2.74      2.74 o 
 -10   7   9        0.56       -2.60      2.60 o 
  -9   7   9        1.38       -0.46      2.37 o 
  -8   7   9        0.31       -1.98      2.33 o 
  -7   7   9       93.22       87.51      4.59 o 
  -6   7   9      878.78      899.31     26.81 o 
  -5   7   9        5.54       22.74      3.22 o 
  -4   7   9      157.59      153.62      8.03 o 
  -3   7   9        2.91        1.02      2.86 o 
  -2   7   9       28.96       22.49      3.17 o 
  -1   7   9       23.22       16.43      4.54 o 
   0   7   9       88.32       71.47      5.24 o 
   1   7   9        0.11       -2.49      2.96 o 
   2   7   9        0.12       -0.46      3.01 o 
   3   7   9       11.21        4.64      3.21 o 
   4   7   9       13.63       11.68      4.17 o 
   5   7   9        0.74        0.68      3.98 o 
   6   7   9        7.35        8.73      6.42 o 
 -14   8   9       45.99       62.94      5.72 o 
 -13   8   9        5.81        4.40      3.83 o 
 -12   8   9       30.84       43.15      4.78 o 
 -11   8   9        4.50        1.42      2.94 o 
 -10   8   9        0.69       -2.69      2.69 o 
  -9   8   9       16.30       13.22      2.99 o 
  -8   8   9       40.07       31.01      3.43 o 
  -7   8   9       82.27       75.73      4.80 o 
  -6   8   9       41.95       37.07      5.65 o 
  -5   8   9      341.57      317.23     15.44 o 
  -4   8   9        4.59       11.45     10.56 o 
  -3   8   9        0.18       -3.09      3.09 o 
  -2   8   9        1.15       -4.10      4.12 o 
  -1   8   9        9.79        4.20      4.86 o 
   0   8   9        0.31       -3.11      3.11 o 
   1   8   9      120.75      104.91      7.02 o 
   2   8   9       39.31       43.23      4.39 o 
   3   8   9       24.71       28.33      4.05 o 
   4   8   9        0.02       -0.65      3.38 o 
   5   8   9       39.73       28.86      5.15 o 
 -14   9   9       48.33       52.90      5.58 o 
 -13   9   9       89.51       98.49      7.01 o 
 -12   9   9        5.05        8.60      3.85 o 
 -11   9   9       56.58       52.26      6.06 o 
 -10   9   9        0.11       -0.89      3.22 o 
  -9   9   9       17.15       16.51      3.72 o 
  -8   9   9        3.20        0.73      3.15 o 
  -7   9   9       89.42       97.71      6.49 o 
  -6   9   9      662.58      579.14     23.16 o 
  -5   9   9       99.62       98.41      7.71 o 
  -4   9   9       35.52       40.69      8.38 o 
  -3   9   9        7.49        0.97      2.83 o 
  -2   9   9        0.45       -2.54      2.54 o 
  -1   9   9        2.18        0.30      4.08 o 
   0   9   9       21.32       16.57      4.71 o 
   1   9   9       49.13       38.35      4.44 o 
   2   9   9        1.74       -0.77      3.26 o 
   3   9   9       29.72       26.30      4.19 o 
   4   9   9       21.32       21.50      4.18 o 
   5   9   9        1.21        3.85      6.42 o 
 -13  10   9        0.86       -4.49      4.49 o 
 -12  10   9        1.81       -2.44      4.53 o 
 -11  10   9       16.42       16.31      4.89 o 
 -10  10   9       13.34       15.50      4.75 o 
  -9  10   9        3.09        3.86      3.44 o 
  -8  10   9       20.41       26.53      4.05 o 
  -7  10   9        6.91        7.15      3.45 o 
  -6  10   9        7.78        3.21      3.24 o 
  -5  10   9        1.63        5.25      3.20 o 
  -4  10   9       27.37       22.83      3.54 o 
  -3  10   9        2.72       -2.77      2.77 o 
  -2  10   9        1.75        1.44      2.60 o 
  -1  10   9       32.87       29.66      5.35 o 
   0  10   9        0.74        2.66      4.34 o 
   1  10   9        9.82        5.39      3.71 o 
   2  10   9       54.94       52.43      5.08 o 
   3  10   9       32.64       31.98      4.53 o 
   4  10   9       36.73       27.40      5.63 o 
 -12  11   9        2.59        4.99      4.79 o 
 -11  11   9        7.43        7.31      4.75 o 
 -10  11   9       90.17       76.69      7.44 o 
  -9  11   9       47.70       42.71      5.85 o 
  -8  11   9        2.86        1.48      3.50 o 
  -7  11   9       37.53       28.86      4.12 o 
  -6  11   9        1.10        4.16      3.40 o 
  -5  11   9        0.22        1.38      3.28 o 
  -4  11   9        8.83        6.29      3.20 o 
  -3  11   9       24.12       28.79      4.61 o 
  -2  11   9       20.96       30.26      3.40 o 
  -1  11   9       32.86       31.64      5.53 o 
   0  11   9        4.18        3.89      4.75 o 
   1  11   9        0.04       -1.81      3.85 o 
   2  11   9       12.10        9.19      4.10 o 
   3  11   9        3.98        2.72      4.99 o 
 -10  12   9        8.91       15.85      5.11 o 
  -9  12   9        1.65        7.78      4.68 o 
  -8  12   9       29.34       35.83      5.61 o 
  -7  12   9        3.01        7.15      5.01 o 
  -6  12   9        2.63        4.07      7.01 o 
  -5  12   9       54.08       50.95      4.80 o 
  -4  12   9        7.17        6.73      3.76 o 
  -3  12   9        2.57        5.23      3.06 o 
  -2  12   9        1.61       -0.80      4.71 o 
  -1  12   9        3.10       10.02      5.07 o 
   0  12   9      270.75      324.71     18.33 o 
   1  12   9        0.09        4.19      4.29 o 
  -8  13   9        0.27        3.49      4.69 o 
  -7  13   9        9.44        8.77      4.63 o 
  -6  13   9        1.38        4.84      4.50 o 
  -5  13   9       25.08       22.45      4.75 o 
  -4  13   9        3.46        4.22      4.21 o 
  -3  13   9        0.00       -0.14      3.15 o 
  -2  13   9        2.10        2.22      8.86 o 
  -1  13   9       22.81       40.48      6.61 o 
 -17   0  10        5.79        6.16      5.07 o 
 -16   0  10        9.34       15.90      5.96 o 
 -15   0  10       70.22       80.99      8.14 o 
 -14   0  10        0.67        0.41      4.86 o 
 -13   0  10      231.29      222.26     13.50 o 
 -12   0  10      110.96      124.74      9.78 o 
 -11   0  10      131.65      148.20     10.34 o 
 -10   0  10      279.86      306.34     16.70 o 
  -9   0  10      119.08      120.28      8.87 o 
  -8   0  10        5.22        1.92      3.25 o 
  -7   0  10       30.66       36.11      4.09 o 
  -6   0  10       20.83       29.65      3.85 o 
  -5   0  10        0.07       -2.45      2.45 o 
  -4   0  10       68.51       94.23      5.29 o 
  -3   0  10       35.19       29.81      3.10 o 
  -2   0  10       49.63       72.83      5.85 o 
  -1   0  10       79.67      102.86      6.44 o 
   0   0  10       13.04        6.69      2.85 o 
   1   0  10      289.90      269.37     14.75 o 
   2   0  10       43.72       32.14      4.44 o 
   3   0  10       49.17       44.41      6.67 o 
   4   0  10        5.91        5.65      4.88 o 
   5   0  10       15.34        5.13      4.88 o 
   6   0  10       14.47       16.17      5.65 o 
   7   0  10        2.33       21.05      5.90 o 
 -16   1  10        7.50       12.53      4.13 o 
 -15   1  10        2.63        8.60      4.93 o 
 -14   1  10        2.45        1.81      3.46 o 
 -13   1  10       12.67       10.62      4.93 o 
 -12   1  10      148.70      148.21      7.30 o 
 -11   1  10        1.65        2.78      3.06 o 
 -10   1  10       67.05       69.81      4.67 o 
  -9   1  10      112.09       99.97      6.33 o 
  -8   1  10       21.97       19.53      2.84 o 
  -7   1  10      245.69      312.54     10.66 o 
  -6   1  10      144.95      237.83      7.89 o 
  -5   1  10       71.48      129.79      4.91 o 
  -4   1  10       84.36      127.85      5.55 o 
  -3   1  10      103.18      146.07      5.57 o 
  -2   1  10       23.22       29.32      4.02 o 
  -1   1  10      562.61      556.34     15.77 o 
   0   1  10       40.66       41.88      3.29 o 
   1   1  10      121.87      103.38      5.63 o 
   2   1  10       31.42       24.12      3.25 o 
   3   1  10        2.42        8.63      3.51 o 
   4   1  10        5.14       13.46      7.96 o 
   5   1  10        1.87        8.83     10.40 o 
   6   1  10        1.63       -0.62      3.43 o 
   7   1  10       45.22       43.12      6.42 o 
 -16   2  10       44.51       40.70      4.41 o 
 -15   2  10        3.59        1.67      3.59 o 
 -14   2  10       28.85       28.97      3.37 o 
 -13   2  10       41.89       38.48      3.57 o 
 -12   2  10        0.00        4.74      5.22 o 
 -11   2  10      122.71      113.97      5.73 o 
 -10   2  10        0.19        0.86      2.53 o 
  -9   2  10       16.36       21.02      2.94 o 
  -8   2  10       45.29       46.99      3.50 o 
  -7   2  10      108.83      132.49      5.89 o 
  -6   2  10       13.10       14.59      2.35 o 
  -5   2  10        0.41       -1.85      1.85 o 
  -4   2  10       23.60       34.16      3.39 o 
  -3   2  10      110.16      135.18      6.48 o 
  -2   2  10       54.14       37.52      3.16 o 
  -1   2  10       27.44       30.10      2.53 o 
   0   2  10       12.41       11.03      2.36 o 
   1   2  10       20.28       22.28      2.84 o 
   2   2  10       29.41       28.11      3.34 o 
   3   2  10       29.23       26.98      3.81 o 
   4   2  10       68.10       69.19      6.28 o 
   5   2  10       38.92       47.43      4.81 o 
   6   2  10       11.49        7.08      3.51 o 
 -16   3  10       71.65       77.65      5.95 o 
 -15   3  10       17.12       14.88      3.55 o 
 -14   3  10        5.23        4.39      3.46 o 
 -13   3  10       81.04       70.90      4.31 o 
 -12   3  10       18.79       15.01      2.80 o 
 -11   3  10       44.70       41.00      3.45 o 
 -10   3  10       32.14       27.18      3.08 o 
  -9   3  10        7.68        4.32      3.38 o 
  -8   3  10       61.96       64.67      4.41 o 
  -7   3  10       30.05       33.98      3.16 o 
  -6   3  10       96.42      102.22      5.78 o 
  -5   3  10       64.45       71.38      5.41 o 
  -4   3  10      111.26      133.03      6.20 o 
  -3   3  10      618.06      728.21     22.29 o 
  -2   3  10       54.10       46.63      4.02 o 
  -1   3  10      358.01      339.92     12.66 o 
   0   3  10       66.73       57.16      3.80 o 
   1   3  10        3.93        1.41      2.38 o 
   2   3  10       12.39       13.22      2.91 o 
   3   3  10       27.96       24.00      3.30 o 
   4   3  10        1.91        0.96      2.55 o 
   5   3  10        0.00       -0.51      3.03 o 
   6   3  10       38.35       33.63      7.44 o 
 -16   4  10       14.28        6.29      4.68 o 
 -15   4  10        2.94        2.79      3.23 o 
 -14   4  10        0.45       -2.02      2.99 o 
 -13   4  10       18.18       16.97      3.49 o 
 -12   4  10       72.72       75.54      4.32 o 
 -11   4  10        6.43        4.80      2.49 o 
 -10   4  10      294.85      317.48     10.83 o 
  -9   4  10       31.53       27.63      3.38 o 
  -8   4  10       78.73       83.87      4.86 o 
  -7   4  10      327.87      354.09     11.79 o 
  -6   4  10       39.86       40.48      3.27 o 
  -5   4  10      808.66      900.15     27.01 o 
  -4   4  10      377.17      474.74     15.01 o 
  -3   4  10        1.18        0.73      3.03 o 
  -2   4  10      270.02      283.24     13.41 o 
  -1   4  10      136.26      126.19      8.05 o 
   0   4  10        1.35        0.40      2.32 o 
   1   4  10       13.02        8.06      2.42 o 
   2   4  10       22.42       25.18      3.05 o 
   3   4  10       53.66       49.39      4.45 o 
   4   4  10        0.49        3.44      3.90 o 
   5   4  10        0.96       -0.51      5.90 o 
   6   4  10       85.19       73.41      9.75 o 
 -16   5  10       15.67       25.16      9.24 o 
 -15   5  10       61.98       52.46      5.71 o 
 -14   5  10        5.65        0.83      3.00 o 
 -13   5  10        1.94       -2.12      2.82 o 
 -12   5  10       31.75       26.46      2.78 o 
 -11   5  10       78.59       69.20      4.06 o 
 -10   5  10        0.03        3.43      2.35 o 
  -9   5  10       65.28       60.58      3.82 o 
  -8   5  10       35.44       35.33      3.23 o 
  -7   5  10      262.45      248.93      8.97 o 
  -6   5  10     1534.01     1597.56     47.07 o 
  -4   5  10     2065.78     2091.97     67.89 o 
  -3   5  10        6.89        3.23      3.64 o 
  -2   5  10       16.03       14.93      2.79 o 
  -1   5  10        2.11        0.46      2.40 o 
   0   5  10        4.52       -1.39      2.19 o 
   1   5  10       22.73       16.20      2.57 o 
   2   5  10       76.19       85.00      6.35 o 
   3   5  10        0.03        2.70      3.81 o 
   4   5  10       38.76       28.46      4.89 o 
   5   5  10        1.62        5.13      6.16 o 
   6   5  10        9.35        1.80      6.42 o 
 -15   6  10        7.75        7.53      4.41 o 
 -14   6  10       13.25        8.66      4.19 o 
 -13   6  10        7.71        1.17      3.89 o 
 -12   6  10        5.42        2.79      2.79 o 
 -11   6  10        3.33        3.10      2.28 o 
 -10   6  10       26.78       24.65      2.65 o 
  -9   6  10       21.49       24.48      2.85 o 
  -8   6  10       49.30       48.68      3.51 o 
  -7   6  10     1242.50     1262.37     43.61 o 
  -6   6  10      308.89      288.88     11.09 o 
  -5   6  10        0.04        3.45      3.36 o 
  -4   6  10      229.99      203.82     14.28 o 
  -3   6  10      303.16      293.25     12.77 o 
  -2   6  10       44.58       31.45      3.18 o 
  -1   6  10        5.78        3.83      2.46 o 
   0   6  10       17.49       17.93      2.61 o 
   1   6  10        2.52       -2.87      3.06 o 
   2   6  10        4.56        2.35      3.62 o 
   3   6  10        0.14       -3.80      3.80 o 
   4   6  10      109.07      113.95     12.32 o 
   5   6  10       53.38       51.29      6.08 o 
 -15   7  10        3.99        2.84      5.11 o 
 -14   7  10        8.31        1.92      4.13 o 
 -13   7  10        4.15        4.16      3.88 o 
 -12   7  10        2.67        1.27      3.11 o 
 -11   7  10        6.02        4.96      3.06 o 
 -10   7  10       41.33       26.94      3.24 o 
  -9   7  10       31.19       31.31      3.31 o 
  -8   7  10      420.43      400.00     13.04 o 
  -7   7  10      750.75      729.99     28.75 o 
  -6   7  10       43.53       40.46      4.46 o 
  -5   7  10      138.48      138.02     11.15 o 
  -4   7  10       35.79       36.04      5.45 o 
  -3   7  10      520.69      518.80     20.84 o 
  -2   7  10        0.02       -2.64      2.64 o 
  -1   7  10        0.75       -2.29      2.29 o 
   0   7  10       12.50        8.45      3.68 o 
   1   7  10        0.04       -3.11      3.11 o 
   2   7  10        6.44        2.80      3.40 o 
   3   7  10       29.36       36.02     10.27 o 
   4   7  10       32.71       35.05      8.34 o 
   5   7  10        5.00        9.36      4.42 o 
 -14   8  10       14.90       18.01      4.47 o 
 -13   8  10        7.27        5.14      3.98 o 
 -12   8  10       24.03       21.84      5.15 o 
 -11   8  10       28.16       22.91      4.11 o 
 -10   8  10      122.13      115.05      7.33 o 
  -9   8  10       25.12       19.25      3.88 o 
  -8   8  10        1.11        1.36      3.61 o 
  -7   8  10       81.54       75.44      5.85 o 
  -6   8  10       27.56       21.37      3.88 o 
  -5   8  10        0.11       -2.36      3.05 o 
  -4   8  10       25.26       21.19      3.54 o 
  -3   8  10       13.85        9.47      3.14 o 
  -2   8  10        0.29       -2.67      2.67 o 
  -1   8  10       53.41       41.71      4.59 o 
   0   8  10        0.01        2.60      3.46 o 
   1   8  10        0.25       -2.66      3.36 o 
   2   8  10      111.73      116.29      7.89 o 
   3   8  10      258.95      258.62     15.58 o 
   4   8  10       19.63       25.61      5.25 o 
 -13   9  10        1.99        4.48      4.79 o 
 -12   9  10        7.11        8.99     10.01 o 
 -11   9  10        4.11        3.82      4.56 o 
 -10   9  10        2.24        7.06      3.67 o 
  -9   9  10       10.82       14.18      3.87 o 
  -8   9  10       11.23        7.30      3.62 o 
  -7   9  10       65.92       66.82      5.32 o 
  -6   9  10       42.90       39.60      4.42 o 
  -5   9  10        8.53        8.11      4.20 o 
  -4   9  10        4.78        4.20      4.98 o 
  -3   9  10       63.31       65.93      5.06 o 
  -2   9  10        5.62        4.77      2.77 o 
  -1   9  10        4.40        2.41      3.70 o 
   0   9  10        0.89       -3.44      3.44 o 
   1   9  10       25.39       18.98      4.14 o 
   2   9  10        2.08       -3.74      3.74 o 
   3   9  10        0.55        1.16      4.72 o 
 -12  10  10        6.25        1.48      4.75 o 
 -11  10  10       16.83       20.73      5.30 o 
 -10  10  10      149.82      119.08      9.42 o 
  -9  10  10      159.16      138.22      8.16 o 
  -8  10  10        3.34       -0.35      3.55 o 
  -7  10  10        3.80        1.42      3.38 o 
  -6  10  10       13.97       14.84      3.72 o 
  -5  10  10       36.27       33.20      4.12 o 
  -4  10  10       12.85       12.29      3.39 o 
  -3  10  10       12.32       16.68      3.36 o 
  -2  10  10       15.89       14.55      3.05 o 
  -1  10  10       14.79       13.74      4.99 o 
   0  10  10       47.53       40.75      4.99 o 
   1  10  10       24.85       28.36      4.68 o 
   2  10  10       21.80       24.36      4.59 o 
 -11  11  10        7.97        4.88      4.81 o 
 -10  11  10        4.85        1.59      4.55 o 
  -9  11  10        9.46        0.50      4.63 o 
  -8  11  10        9.78        9.49      5.81 o 
  -7  11  10       38.08       34.00      4.44 o 
  -6  11  10        0.35        4.28      3.47 o 
  -5  11  10        9.19        9.72      3.59 o 
  -4  11  10       10.06       10.95      3.42 o 
  -3  11  10        4.08        8.58      3.12 o 
  -2  11  10        4.01        1.66      7.44 o 
  -1  11  10       82.43       92.44     10.65 o 
   0  11  10        1.66        1.01      4.09 o 
   1  11  10        0.71       -0.35      4.10 o 
  -9  12  10        3.92       -1.03      5.39 o 
  -8  12  10        1.73        3.76      4.81 o 
  -7  12  10        0.01        4.52     12.06 o 
  -6  12  10       29.86       29.90      4.38 o 
  -5  12  10        1.95        8.62      3.61 o 
  -4  12  10        4.06        5.44      3.80 o 
  -3  12  10       15.11       23.36      3.55 o 
  -2  12  10       81.07       84.75      8.17 o 
  -1  12  10       28.04       35.28      6.34 o 
 -16   1  11        0.24       -3.81      3.81 o 
 -15   1  11        4.94        2.47      3.73 o 
 -14   1  11       28.75       29.37      3.65 o 
 -13   1  11       81.18       64.92      4.36 o 
 -12   1  11       74.44       71.51      4.47 o 
 -11   1  11        0.20        0.04      3.60 o 
 -10   1  11        5.79        4.56      2.80 o 
  -9   1  11       11.51        7.94      3.00 o 
  -8   1  11        4.15       -0.88      2.62 o 
  -7   1  11       74.36       99.11      5.49 o 
  -6   1  11      210.36      327.22     10.24 o 
  -5   1  11        1.22       -0.25      2.31 o 
  -4   1  11        4.39        3.09      2.34 o 
  -3   1  11       29.01       38.46      3.97 o 
  -2   1  11      120.69      119.30      5.61 o 
  -1   1  11       96.52       79.71      4.53 o 
   0   1  11       30.85       26.74      3.18 o 
   1   1  11        2.70       -1.34      2.85 o 
   2   1  11       21.21       20.11      3.36 o 
   3   1  11        0.16        3.04      3.51 o 
   4   1  11       52.45       49.22      5.11 o 
   5   1  11       22.04       23.24      6.16 o 
 -16   2  11        4.13       -1.60      3.60 o 
 -15   2  11       10.02       14.44      4.03 o 
 -14   2  11       63.01       64.76      4.35 o 
 -13   2  11       18.76       17.36      4.30 o 
 -12   2  11        1.73        0.92      2.81 o 
 -11   2  11       71.51       71.95      4.40 o 
 -10   2  11       57.80       56.57      4.05 o 
  -9   2  11       24.23       27.58      4.28 o 
  -8   2  11       43.88       49.20      3.82 o 
  -7   2  11      287.50      375.52     11.49 o 
  -6   2  11      245.12      374.25     12.00 o 
  -5   2  11        2.01       -2.32      2.32 o 
  -4   2  11       23.17       21.48      4.31 o 
  -3   2  11       88.20       84.60      4.89 o 
  -2   2  11      138.22      138.61      8.11 o 
  -1   2  11      134.74      126.65      7.20 o 
   0   2  11       31.62       29.42      3.60 o 
   1   2  11        8.34        8.70      3.05 o 
   2   2  11        5.43        5.15      2.98 o 
   3   2  11       25.35       27.41      3.62 o 
   4   2  11       22.62       32.38      4.44 o 
   5   2  11        3.50        9.53      3.70 o 
 -16   3  11        9.51       11.43      4.42 o 
 -15   3  11        8.95       11.58      3.61 o 
 -14   3  11       11.98       12.85      5.26 o 
 -13   3  11       39.77       38.30      3.65 o 
 -12   3  11      109.44      102.81      5.89 o 
 -11   3  11        3.09        1.51      2.76 o 
 -10   3  11       71.90       75.01      4.78 o 
  -9   3  11      118.46      115.35      5.91 o 
  -8   3  11      306.07      331.57     11.41 o 
  -7   3  11       99.67      115.56      6.32 o 
  -6   3  11      165.05      208.55      8.05 o 
  -5   3  11      249.90      310.62      9.77 o 
  -4   3  11       40.51       39.85      4.16 o 
  -3   3  11       24.18       26.43      4.08 o 
  -2   3  11        0.03       -0.86      2.37 o 
  -1   3  11       78.21       82.51      8.41 o 
   0   3  11      107.02       91.15      6.10 o 
   1   3  11       17.06       17.35      3.25 o 
   2   3  11       42.20       34.95      5.52 o 
   3   3  11       38.29       44.24      3.93 o 
   4   3  11       20.95       33.97      4.23 o 
   5   3  11       13.60       39.79      7.70 o 
 -15   4  11        2.51       -2.41      3.35 o 
 -14   4  11       16.93       17.46      3.54 o 
 -13   4  11        0.37       -1.36      2.67 o 
 -12   4  11        5.24        3.54      2.72 o 
 -11   4  11      110.79      107.39      5.79 o 
 -10   4  11        3.65       -0.06      2.69 o 
  -9   4  11       90.50       86.69      6.18 o 
  -8   4  11        0.97        2.60      2.78 o 
  -7   4  11      394.20      406.55     13.37 o 
  -6   4  11      764.05      896.44     27.17 o 
  -5   4  11      160.47      192.79      7.66 o 
  -4   4  11      399.50      441.11     14.35 o 
  -3   4  11      221.75      243.12      8.85 o 
  -2   4  11        3.03        0.80      2.61 o 
  -1   4  11       26.39       29.30      3.18 o 
   0   4  11       28.68       23.68      3.06 o 
   1   4  11        2.73        2.16      2.74 o 
   2   4  11        0.12        2.05      2.77 o 
   3   4  11        5.09        2.68      4.08 o 
   4   4  11       59.52       62.57      6.34 o 
 -15   5  11        4.54       -3.70      3.70 o 
 -14   5  11        0.07       -3.10      3.10 o 
 -13   5  11        5.47        4.09      3.07 o 
 -12   5  11       39.84       30.62      3.34 o 
 -11   5  11        0.68        0.66      2.57 o 
 -10   5  11       11.56       14.02      2.94 o 
  -9   5  11       27.06       31.09      3.36 o 
  -8   5  11        0.40       -2.76      2.76 o 
  -7   5  11      122.99      117.66      5.99 o 
  -6   5  11       17.03       27.32      3.58 o 
  -5   5  11        6.62        6.30      2.99 o 
  -4   5  11      114.96      115.06      6.25 o 
  -3   5  11      108.35      116.74      6.16 o 
  -2   5  11       29.36       25.85      3.16 o 
  -1   5  11       11.43       12.15      2.84 o 
   0   5  11        5.04        5.83      2.62 o 
   1   5  11       14.65       14.24      2.93 o 
   2   5  11       22.46       23.77      4.81 o 
   3   5  11        0.59       -0.69      4.16 o 
   4   5  11        8.63        9.94      4.60 o 
 -14   6  11        5.20        3.58      4.26 o 
 -13   6  11        5.29        2.83      3.07 o 
 -12   6  11       26.77       22.92      3.47 o 
 -11   6  11        7.89        7.23      2.62 o 
 -10   6  11        1.70        1.33      2.63 o 
  -9   6  11      201.55      196.10      8.81 o 
  -8   6  11        0.94        7.46      3.06 o 
  -7   6  11      234.10      234.91     11.34 o 
  -6   6  11      182.21      175.46     10.80 o 
  -5   6  11        0.11       -1.80      3.28 o 
  -4   6  11        1.74        0.31      3.17 o 
  -3   6  11        4.19        3.81      2.77 o 
  -2   6  11      103.19      106.13      5.85 o 
  -1   6  11       28.65       19.37      2.96 o 
   0   6  11       19.05       15.37      2.75 o 
   1   6  11        1.31        2.05      4.17 o 
   2   6  11        2.52        4.11      4.36 o 
   3   6  11        1.12       -1.85      4.16 o 
   4   6  11        8.02       12.08      4.81 o 
 -14   7  11       14.41       10.13      5.33 o 
 -13   7  11        0.56       -1.38      3.83 o 
 -12   7  11        0.65        0.92      3.67 o 
 -11   7  11        1.52        3.15      3.76 o 
 -10   7  11      203.90      196.63     10.25 o 
  -9   7  11       21.85       21.09      4.18 o 
  -8   7  11        0.73        0.57      3.72 o 
  -7   7  11       12.64        7.50      3.70 o 
  -6   7  11        3.17        1.65      4.99 o 
  -5   7  11      115.00      106.35      8.73 o 
  -4   7  11       99.36       93.45      6.41 o 
  -3   7  11        2.88        0.17      2.73 o 
  -2   7  11        0.11       -2.60      2.60 o 
  -1   7  11       31.70       33.09      3.22 o 
   0   7  11        4.44        6.97      3.65 o 
   1   7  11        0.08       -1.54      4.36 o 
   2   7  11        5.01        3.14      4.63 o 
   3   7  11        2.94       -0.86      4.44 o 
 -13   8  11        0.53        1.07      4.93 o 
 -12   8  11       84.38       77.68      6.21 o 
 -11   8  11      123.52      112.73      7.57 o 
 -10   8  11       53.16       45.42      5.01 o 
  -9   8  11      118.77      101.69      7.09 o 
  -8   8  11       36.90       32.58      4.49 o 
  -7   8  11        1.03        0.66      3.46 o 
  -6   8  11       47.17       45.59      4.70 o 
  -5   8  11        0.37       -0.48      3.20 o 
  -4   8  11        0.11        0.83      3.20 o 
  -3   8  11      135.52      124.65      7.71 o 
  -2   8  11       84.20       79.51      4.80 o 
  -1   8  11        3.66        3.85      3.70 o 
   0   8  11       46.63       43.47      4.94 o 
   1   8  11       19.03       19.66      5.35 o 
   2   8  11       77.57       69.00      7.25 o 
 -12   9  11        8.19       15.14      5.30 o 
 -11   9  11      187.25      171.53      9.62 o 
 -10   9  11      160.46      135.33      8.33 o 
  -9   9  11       27.46       25.91      4.40 o 
  -8   9  11       19.22       11.67      4.00 o 
  -7   9  11        0.29       -2.81      3.51 o 
  -6   9  11        2.01       -2.24      4.01 o 
  -5   9  11        7.41        4.81      3.42 o 
  -4   9  11        0.03       -0.38      4.99 o 
  -3   9  11        0.24       -3.02      3.02 o 
  -2   9  11        1.27       -2.26      2.74 o 
  -1   9  11       29.17       32.46      4.75 o 
   0   9  11      101.99       84.69      6.47 o 
   1   9  11        2.33       -2.86      3.89 o 
 -11  10  11        6.92        4.80      5.00 o 
 -10  10  11       17.84       16.05      5.17 o 
  -9  10  11        5.71        3.82      3.81 o 
  -8  10  11        0.01       -2.02      3.66 o 
  -7  10  11        3.70        0.46      4.91 o 
  -6  10  11        4.67        4.88      3.62 o 
  -5  10  11        0.02       -1.72      3.32 o 
  -4  10  11        0.20        1.56      3.17 o 
  -3  10  11        0.97       -0.42      3.10 o 
  -2  10  11        6.52        7.19      4.90 o 
  -1  10  11       15.04        8.80      4.28 o 
   0  10  11       11.46        8.02      4.25 o 
  -9  11  11        3.23       -0.37      4.55 o 
  -8  11  11        0.55       -3.08      3.71 o 
  -7  11  11        0.03        2.74      4.09 o 
  -6  11  11       34.04       41.09      4.72 o 
  -5  11  11       17.52       20.75      5.13 o 
  -4  11  11        8.73       14.13      3.60 o 
  -3  11  11        4.58        4.67      3.25 o 
  -2  11  11       16.35       18.70      5.53 o 
 -15   0  12       16.39       15.72      6.21 o 
 -14   0  12       15.48       10.37      5.55 o 
 -13   0  12       11.01        7.46      4.06 o 
 -12   0  12       18.96        9.95      4.14 o 
 -11   0  12       37.33       33.26      5.05 o 
 -10   0  12        0.23       -2.98      3.70 o 
  -9   0  12      219.49      250.56     12.28 o 
  -8   0  12        6.05       -1.22      3.65 o 
  -7   0  12      154.38      233.48     11.51 o 
  -6   0  12      128.71      228.56     11.30 o 
  -5   0  12        7.05        8.45      3.83 o 
  -4   0  12       76.45       85.50      9.20 o 
  -3   0  12      214.11      251.13     21.43 o 
  -2   0  12        2.89        1.27      3.87 o 
  -1   0  12       72.15       57.77     10.40 o 
   0   0  12        9.24        5.76      3.90 o 
   1   0  12        4.49        4.98      3.98 o 
   2   0  12       82.62       89.84     10.78 o 
   3   0  12        2.52       11.81      5.65 o 
 -15   1  12       28.88       33.42      4.05 o 
 -14   1  12        2.33       -2.34      3.09 o 
 -13   1  12       32.82       28.74      3.62 o 
 -12   1  12       45.00       38.61      3.82 o 
 -11   1  12       21.44       20.48      3.40 o 
 -10   1  12       98.81       94.35      4.87 o 
  -9   1  12      143.95      182.04      7.04 o 
  -8   1  12       28.47       27.12      3.10 o 
  -7   1  12       10.34       12.55      2.77 o 
  -6   1  12       43.10       70.47      4.15 o 
  -5   1  12      147.64      218.36      7.65 o 
  -4   1  12       41.70       51.32      3.77 o 
  -3   1  12        0.00       -1.33      2.88 o 
  -2   1  12       26.65       20.69      3.29 o 
  -1   1  12        1.55        3.39      2.81 o 
   0   1  12       31.58       39.51      3.68 o 
   1   1  12        2.19       -0.59      3.05 o 
   2   1  12        0.73        5.81      3.80 o 
   3   1  12       29.61       34.98      4.86 o 
 -15   2  12       74.86       79.21      5.98 o 
 -14   2  12        0.80        0.97      3.10 o 
 -13   2  12       26.29       26.41      3.59 o 
 -12   2  12       27.33       32.65      3.66 o 
 -11   2  12       73.03       62.84      4.83 o 
 -10   2  12       95.06      106.92      6.54 o 
  -9   2  12        6.63        6.24      4.38 o 
  -8   2  12        3.01       -1.73      2.59 o 
  -7   2  12       12.12       12.36      2.82 o 
  -6   2  12      124.40      163.06      6.47 o 
  -5   2  12        2.72        2.19      2.73 o 
  -4   2  12        3.43        0.87      2.67 o 
  -3   2  12       98.12      112.87      6.13 o 
  -2   2  12       18.90       12.07      3.06 o 
  -1   2  12       31.00       26.62      3.35 o 
   0   2  12       26.73       22.73      3.60 o 
   1   2  12        2.50        0.67      3.13 o 
   2   2  12       19.51       15.37      3.47 o 
   3   2  12       16.71        8.45      3.94 o 
 -15   3  12        0.84       10.69      5.57 o 
 -14   3  12       17.33       26.30      4.31 o 
 -13   3  12        2.96       -1.40      3.58 o 
 -12   3  12        6.23        4.77      3.37 o 
 -11   3  12      100.70      102.05      5.67 o 
 -10   3  12       48.20       51.37      5.52 o 
  -9   3  12      135.99      140.33      6.70 o 
  -8   3  12       46.76       43.15      3.85 o 
  -7   3  12      143.17      174.52      6.82 o 
  -6   3  12       66.44       85.36      4.90 o 
  -5   3  12      243.64      309.56     10.83 o 
  -4   3  12       37.50       39.53      3.44 o 
  -3   3  12       39.15       39.34      3.37 o 
  -2   3  12       13.52       17.82      3.18 o 
  -1   3  12       30.64       23.83      3.73 o 
   0   3  12       14.47        7.03      3.28 o 
   1   3  12        0.92       -0.54      3.09 o 
   2   3  12        8.20        9.23      3.27 o 
   3   3  12        0.24        2.47      3.11 o 
 -15   4  12        0.36        4.23      5.62 o 
 -14   4  12       45.43       46.30      4.86 o 
 -13   4  12       11.28        7.41      3.13 o 
 -12   4  12       10.82       11.61      3.21 o 
 -11   4  12      126.30      125.66     10.82 o 
 -10   4  12       33.17       31.11      3.69 o 
  -9   4  12      271.26      262.60     12.76 o 
  -8   4  12       44.57       48.50      4.38 o 
  -7   4  12        4.97        6.52      3.59 o 
  -6   4  12      166.69      168.85      8.57 o 
  -5   4  12        4.64        1.83      2.71 o 
  -4   4  12        5.28        3.05      2.66 o 
  -3   4  12        4.34        2.24      2.87 o 
  -2   4  12       48.76       52.26      5.15 o 
  -1   4  12       74.90       63.52      4.98 o 
   0   4  12        0.23        1.81      3.13 o 
   1   4  12        0.70       -0.63      3.05 o 
   2   4  12       48.32       53.79      4.81 o 
   3   4  12        1.08        8.93      4.63 o 
 -14   5  12       19.53       19.08      3.77 o 
 -13   5  12       81.07       83.58      5.29 o 
 -12   5  12       46.51       50.21      7.69 o 
 -11   5  12        4.25        5.56      3.33 o 
 -10   5  12      825.39      841.40     29.12 o 
  -9   5  12       57.41       58.23      4.78 o 
  -8   5  12      658.61      703.06     24.63 o 
  -7   5  12       15.07       19.27      3.58 o 
  -6   5  12       26.65       27.26      3.66 o 
  -5   5  12       48.74       48.99      4.17 o 
  -4   5  12       22.16       24.91      3.38 o 
  -3   5  12        3.44        3.59      2.82 o 
  -2   5  12       91.64       91.82      5.42 o 
  -1   5  12       50.02       47.75      4.34 o 
   0   5  12       27.21       20.34      3.83 o 
   1   5  12       59.06       53.58      4.55 o 
   2   5  12        5.87        2.73      5.90 o 
 -14   6  12       28.11       21.24      4.76 o 
 -13   6  12        0.75        1.23      4.19 o 
 -12   6  12        2.60       -1.65      4.05 o 
 -11   6  12      433.34      386.22     14.76 o 
 -10   6  12       49.49       46.19      4.32 o 
  -9   6  12       13.43       20.76      4.78 o 
  -8   6  12       64.61       56.47      5.38 o 
  -7   6  12       27.29       17.94      4.96 o 
  -6   6  12       77.98       68.19      5.54 o 
  -5   6  12        3.52        5.44      3.47 o 
  -4   6  12        8.15       10.65      3.10 o 
  -3   6  12        2.65       -2.79      2.79 o 
  -2   6  12       41.61       42.75      3.78 o 
  -1   6  12        3.90       -0.83      3.08 o 
   0   6  12      176.92      171.58      8.93 o 
   1   6  12       46.10       39.59      6.93 o 
   2   6  12        0.01       -3.85      4.44 o 
 -13   7  12        2.02        0.36      3.95 o 
 -12   7  12      133.04      113.01      7.85 o 
 -11   7  12      151.81      133.42      8.63 o 
 -10   7  12        0.16       -4.00      4.00 o 
  -9   7  12      104.93       82.89      7.99 o 
  -8   7  12        1.83       -4.30      4.30 o 
  -7   7  12      201.89      169.62      9.22 o 
  -6   7  12       28.27       25.22      4.61 o 
  -5   7  12        0.01        0.66      3.47 o 
  -4   7  12       10.35        6.30      3.16 o 
  -3   7  12       20.71       14.59      3.24 o 
  -2   7  12        7.31        2.17      2.87 o 
  -1   7  12       56.86       57.09      5.04 o 
   0   7  12        7.79        3.82      8.86 o 
   1   7  12        6.08        0.13      4.72 o 
 -12   8  12        0.01        5.59      4.09 o 
 -11   8  12       11.68        9.31      4.33 o 
 -10   8  12        3.83       -1.26      3.85 o 
  -9   8  12        0.80       -3.75      3.75 o 
  -8   8  12        0.14       -3.57      3.57 o 
  -7   8  12        2.60        2.92      3.66 o 
  -6   8  12       12.77       11.39      5.71 o 
  -5   8  12       65.20       55.91      5.02 o 
  -4   8  12        9.81       11.54      3.51 o 
  -3   8  12        1.90        0.02      3.48 o 
  -2   8  12      147.70      151.91      7.46 o 
  -1   8  12      109.77       97.62      7.20 o 
   0   8  12        1.79        4.84      4.99 o 
 -10   9  12       16.53        8.70      4.23 o 
  -9   9  12        2.04       -3.73      3.73 o 
  -8   9  12        2.56       -0.02      3.68 o 
  -7   9  12       16.80       16.76      4.03 o 
  -6   9  12        0.75        2.05      4.48 o 
  -5   9  12       34.34       30.00      4.22 o 
  -4   9  12        7.05       10.77      3.58 o 
  -3   9  12       78.90       78.93      6.22 o 
  -2   9  12        2.75        1.73      4.10 o 
  -1   9  12        8.66        0.77      6.93 o 
  -8  10  12       21.35       17.46      4.29 o 
  -7  10  12        1.86       -1.18      3.77 o 
  -6  10  12        1.16        5.49      3.70 o 
  -5  10  12        8.73        5.41      3.73 o 
  -4  10  12       13.33       11.15      3.64 o 
 -14   1  13        1.78       -3.28      3.28 o 
 -13   1  13       33.47       31.39      3.85 o 
 -12   1  13        3.93       -1.23      2.81 o 
 -11   1  13       32.97       25.32      3.33 o 
 -10   1  13       97.78      112.88      5.61 o 
  -9   1  13        0.54       -2.75      2.75 o 
  -8   1  13        2.16       -0.59      2.69 o 
  -7   1  13       17.70       24.11      3.36 o 
  -6   1  13       14.36       26.05      3.45 o 
  -5   1  13       61.34       79.65      5.32 o 
  -4   1  13       47.30       52.57      4.36 o 
  -3   1  13       11.81        9.51      3.19 o 
  -2   1  13       11.72       15.21      3.22 o 
  -1   1  13        0.53       -0.19      2.88 o 
   0   1  13       71.24       69.60      6.47 o 
   1   1  13       23.44       28.22      4.13 o 
 -14   2  13        8.58        8.46      3.54 o 
 -13   2  13       22.71       27.82      4.01 o 
 -12   2  13       17.25       20.83      3.69 o 
 -11   2  13      175.24      182.03      7.30 o 
 -10   2  13      129.44      149.50      6.55 o 
  -9   2  13       38.92       45.53      3.72 o 
  -8   2  13       10.51        3.53      2.99 o 
  -7   2  13       98.25      128.70      6.49 o 
  -6   2  13       67.29       87.94      6.56 o 
  -5   2  13        1.92       -0.01      2.82 o 
  -4   2  13        0.33       -2.99      2.99 o 
  -3   2  13        0.76        3.49      3.02 o 
  -2   2  13        2.75        4.75      3.04 o 
  -1   2  13       28.12       30.24      4.18 o 
   0   2  13       24.52       22.36      3.88 o 
   1   2  13        8.96       13.26      3.59 o 
 -14   3  13       44.05       44.88      5.09 o 
 -13   3  13       40.00       41.04      4.21 o 
 -12   3  13      148.42      142.88      7.23 o 
 -11   3  13       84.11       90.64      6.86 o 
 -10   3  13       64.57       59.13      5.00 o 
  -9   3  13       91.34       82.11      4.93 o 
  -8   3  13      128.54      148.72      7.04 o 
  -7   3  13        0.64       -1.51      2.83 o 
  -6   3  13       21.46       17.72      3.21 o 
  -5   3  13       10.40       10.12      2.98 o 
  -4   3  13        0.13       -1.02      2.99 o 
  -3   3  13        0.26        2.12      3.05 o 
  -2   3  13       43.18       46.02      4.71 o 
  -1   3  13       71.22       73.71      7.57 o 
   0   3  13        5.66        9.41      3.55 o 
   1   3  13       11.69       12.33      3.66 o 
 -13   4  13        4.19        4.16      3.58 o 
 -12   4  13        9.20       14.43      4.00 o 
 -11   4  13      128.48      121.03      7.47 o 
 -10   4  13       56.44       42.35      4.53 o 
  -9   4  13       87.08       89.42      5.80 o 
  -8   4  13       53.75       47.12      3.98 o 
  -7   4  13        0.80       -1.96      2.82 o 
  -6   4  13        8.42        6.89      2.94 o 
  -5   4  13        9.62        6.27      2.92 o 
  -4   4  13       43.57       37.87      3.61 o 
  -3   4  13        0.76       -1.31      3.43 o 
  -2   4  13       42.01       35.48      6.55 o 
  -1   4  13        9.45        8.35      3.59 o 
   0   4  13      109.17      118.73      9.11 o 
 -13   5  13        7.53        5.51      4.47 o 
 -12   5  13       12.13       10.76      3.75 o 
 -11   5  13       13.80       13.52      3.80 o 
 -10   5  13       53.03       51.34      4.76 o 
  -9   5  13       79.38       77.00      5.38 o 
  -8   5  13        0.02       -3.19      3.19 o 
  -7   5  13       29.61       30.32      3.52 o 
  -6   5  13        3.20        3.12      2.85 o 
  -5   5  13       86.65       87.69      5.59 o 
  -4   5  13        1.39        1.69      3.11 o 
  -3   5  13        7.94       -0.90      4.87 o 
  -2   5  13        2.52        2.37      3.44 o 
  -1   5  13        3.85       -0.81      7.13 o 
   0   5  13        3.63       -1.35      3.33 o 
 -12   6  13        0.01        2.27      4.30 o 
 -11   6  13       80.84       65.12      5.45 o 
 -10   6  13        2.51        2.83      3.48 o 
  -9   6  13        7.36        7.20      4.23 o 
  -8   6  13        2.69        0.08      3.87 o 
  -7   6  13      137.81      136.11      8.28 o 
  -6   6  13       12.80       20.29      3.65 o 
  -5   6  13        2.99        2.59      3.21 o 
  -4   6  13      108.44       97.03      6.19 o 
  -3   6  13        1.02       -2.12      3.43 o 
  -2   6  13       88.14       85.96      6.32 o 
  -1   6  13       14.88       10.68      3.68 o 
 -11   7  13        1.21       -1.46      4.13 o 
 -10   7  13        0.54       -3.97      3.97 o 
  -9   7  13       16.26       13.59      4.34 o 
  -8   7  13        0.23        2.65      3.92 o 
  -7   7  13        0.29       -0.61      3.75 o 
  -6   7  13        7.03       10.72      3.93 o 
  -5   7  13      142.47      138.10      7.38 o 
  -4   7  13       38.89       46.11      4.31 o 
  -3   7  13        0.18       -3.13      3.13 o 
  -2   7  13        9.83        7.61      3.70 o 
 -10   8  13       29.25       27.37      5.98 o 
  -9   8  13        1.80        0.20      3.93 o 
  -8   8  13        0.14       -1.25      3.83 o 
  -7   8  13       30.47       30.64      4.63 o 
  -6   8  13       25.68       27.92      4.46 o 
  -5   8  13        5.21        5.59      3.39 o 
  -4   8  13       69.35       70.71      5.15 o 
  -3   8  13       45.88       46.72      9.50 o 
 -13   0  14      114.13      109.95      8.32 o 
 -12   0  14        6.53        3.53      4.32 o 
 -11   0  14        1.02       -2.78      4.11 o 
 -10   0  14       32.08       38.88      5.23 o 
  -9   0  14       28.49       39.95      6.35 o 
  -8   0  14        1.71        0.50      4.99 o 
  -7   0  14        0.62       -4.52      4.79 o 
  -6   0  14       10.75       20.21      5.44 o 
  -5   0  14        0.91        0.93      4.56 o 
  -4   0  14        0.02       -3.48      4.34 o 
  -3   0  14        1.89        1.97      4.49 o 
  -2   0  14      207.52      233.56     14.18 o 
  -1   0  14       17.36       31.58      5.59 o 
 -13   1  14       46.17       48.35      5.30 o 
 -12   1  14        1.27       -2.45      2.96 o 
 -11   1  14        4.11       -0.25      3.19 o 
 -10   1  14       25.02       22.13      3.61 o 
  -9   1  14      181.51      228.77      9.28 o 
  -8   1  14       58.57       65.39      5.80 o 
  -7   1  14        3.06        4.08      3.49 o 
  -6   1  14       94.33      143.99      7.69 o 
  -5   1  14        4.46       -1.80      3.24 o 
  -4   1  14        0.45       -3.10      3.10 o 
  -3   1  14        1.58        1.67      3.11 o 
  -2   1  14       22.82       33.89      3.98 o 
  -1   1  14        4.25        1.63      3.70 o 
 -12   2  14        1.42       -3.16      3.16 o 
 -11   2  14       15.30       11.56      3.40 o 
 -10   2  14       14.61        9.97      3.85 o 
  -9   2  14        0.45       -3.01      3.01 o 
  -8   2  14       53.45       65.23      4.55 o 
  -7   2  14       16.05       17.19      3.70 o 
  -6   2  14       10.06       12.40      3.56 o 
  -5   2  14        0.06       -1.37      3.18 o 
  -4   2  14        0.17       -3.08      3.08 o 
  -3   2  14       31.02       28.98      3.92 o 
  -2   2  14        6.36        6.85      3.80 o 
  -1   2  14       11.51        6.62      3.70 o 
 -12   3  14       21.74       18.64      4.09 o 
 -11   3  14       20.47       15.28      3.54 o 
 -10   3  14       54.41       52.54      4.30 o 
  -9   3  14       34.18       33.56      3.77 o 
  -8   3  14       12.98       13.95      3.31 o 
  -7   3  14        8.15       10.64      3.22 o 
  -6   3  14       14.03       18.19      3.71 o 
  -5   3  14        4.20        0.02      3.28 o 
  -4   3  14        1.54       -1.05      3.25 o 
  -3   3  14        0.35       -2.46      3.55 o 
  -2   3  14        0.70       -0.21      4.31 o 
 -11   4  14        2.79        0.25      5.34 o 
 -10   4  14       32.21       24.99      3.63 o 
  -9   4  14        0.02       -1.69      3.01 o 
  -8   4  14        4.58        1.51      3.04 o 
  -7   4  14        1.04       -1.24      2.94 o 
  -6   4  14        2.08        2.23      3.30 o 
  -5   4  14       38.26       42.03      4.30 o 
  -4   4  14        2.02       -3.36      3.62 o 
  -3   4  14       29.23       20.08      4.26 o 
  -2   4  14        6.54        8.40      5.17 o 
 -11   5  14        1.89        2.65      4.32 o 
 -10   5  14        0.58        0.64      3.48 o 
  -9   5  14       24.24       26.82      3.66 o 
  -8   5  14       11.72       13.70      3.31 o 
  -7   5  14       44.58       45.49      3.98 o 
  -6   5  14       46.12       53.19      4.60 o 
  -5   5  14       56.18       55.30      6.21 o 
  -4   5  14        4.77        6.15      3.92 o 
  -3   5  14       81.40       90.11      6.77 o 
  -9   6  14        0.27       -3.94      3.94 o 
  -8   6  14       11.50        8.25      3.61 o 
  -7   6  14        2.49        6.74      3.59 o 
  -6   6  14       45.11       45.51      4.51 o 
  -5   6  14        0.63        0.59      3.88 o 
 -10   1  15        2.58       -3.65      4.09 o 
  -9   1  15       17.65       14.56      3.94 o 
  -8   1  15       10.73       16.67      3.91 o 
  -7   1  15        4.38        4.79      3.63 o 
  -6   1  15        0.65       -0.07      3.41 o 
  -5   1  15        1.02       -0.43      3.41 o 
  -9   2  15        3.32        1.06      3.62 o 
  -8   2  15        2.58        1.15      3.56 o 
  -7   2  15        0.07        2.24      3.47 o 
  -6   2  15       12.10        7.59      3.64 o 
  -7   3  15       12.00       11.25      5.25 o 
                                                 
